# Supplementary material for: Structural and Functional Variations of Enzymes Indicate Latitudinal Adaptations of Subarctic and Arctic Sea Urchins
Source: Ecol Evol. 2025 Sep 25;15(10):e72199. doi: 10.1002/ece3.72199 (PMC12461134; doi:10.1002/ece3.72199)
Supplement: Supplementary file 1 — Table S1: Overview of identified and functionally annotated CAAS. Table S2: List of all amino acid sequences of TAG‐lipase used for structure analysis. Table S3: List of all amino acid sequences of β‐galactosidase used for structure analysis. Table S4: List of all amino acid sequences of alanine‐aminopeptidase (metalloaminopeptidase) used for structure analysis. Table S5: Enzyme activity data. [file ECE3-15-e72199-s001.xlsx]

## Sheet: SI.Tab. 1 CAAS
S. droebachiensis Subarctic	S. pallidus Subarctic	S. droebachiensis Arctic	S. pallidus Arctic	Substitution Arctic / Subarctic	COG category	Pathway	COG subcategory	GOs	EC	KEGG_ko	KEGG_Pathway	KEGG_Module	KEGG_Reaction	KEGG_rclass	BRITE	KEGG_TC	CAZy	BiGG_Reaction	PFAMs
3	7	3	5	A/C	Poorly characterized	sodium-dependent glucose transporter	S	GO:0003674,GO:0005215,GO:0005355,GO:0006810,GO:0008150,GO:0008643,GO:0008645,GO:0015144,GO:0015145,GO:0015149,GO:0015749,GO:0022857,GO:0034219,GO:0051119,GO:0051179,GO:0051234,GO:0055085,GO:0071702,GO:1904659	-	ko:K08175	-	-	-	-	ko00000,ko02000	2.A.1.7	-	-	MFS_1
2	1	2	4	A/D	Poorly characterized	Protein present in Fab1, YOTB, Vac1, and EEA1	S	-	-	ko:K12481	ko04144,map04144	-	-	-	ko00000,ko00001,ko04131	-	-	-	FYVE
4	5	4	2	A/E	Cellular processes signaling	In Between Ring fingers	O	-	2.3.2.31	ko:K11968	-	-	-	-	ko00000,ko01000,ko04121	-	-	-	IBR
4	1	5	2	A/G	Metabolism	cholesterol-24-hydroxylase-activity	I	GO:0003674,GO:0003824,GO:0004497,GO:0005488,GO:0005575,GO:0005622,GO:0005623,GO:0005737,GO:0005783,GO:0005789,GO:0006066,GO:0006082,GO:0006629,GO:0006694,GO:0006699,GO:0006706,GO:0006707,GO:0006805,GO:0007275,GO:0007399,GO:0008150,GO:0008152,GO:0008202,GO:0008203,GO:0008206,GO:0008395,GO:0008610,GO:0009056,GO:0009058,GO:0009410,GO:0009987,GO:0012505,GO:0016020,GO:0016042,GO:0016053,GO:0016125,GO:…	1.14.14.25	ko:K07440	ko00120,map00120	-	R07207	RC00773	ko00000,ko00001,ko00199,ko01000	-	-	-	p450
4	5	2	4	A/P	Cellular processes signaling	nuclear localization sequence binding	U	GO:0000278,GO:0002020,GO:0003674,GO:0005048,GO:0005049,GO:0005198,GO:0005488,GO:0005515,GO:0005575,GO:0005622,GO:0005623,GO:0005634,GO:0005635,GO:0005643,GO:0005654,GO:0005737,GO:0005829,GO:0005912,GO:0005924,GO:0005925,GO:0006403,GO:0006405,GO:0006406,GO:0006606,GO:0006611,GO:0006810,GO:0006886,GO:0006913,GO:0007049,GO:0008104,GO:0008139,GO:0008150,GO:0008152,GO:0009892,GO:0009894,GO:0009987,GO:…	-	ko:K14317	ko03013,ko05169,map03013,map05169	M00427	-	-	ko00000,ko00001,ko00002,ko03019	1.I.1	-	-	-
4	3	4	2	A/P	Poorly characterized	NUC173 domain	S	GO:0005575,GO:0005622,GO:0005623,GO:0005634,GO:0005730,GO:0031974,GO:0031981,GO:0043226,GO:0043227,GO:0043228,GO:0043229,GO:0043231,GO:0043232,GO:0043233,GO:0044422,GO:0044424,GO:0044428,GO:0044446,GO:0044464,GO:0070013	-	ko:K14794	-	-	-	-	ko00000,ko03009	-	-	-	NUC173
4	4	2	3	A/P	Poorly characterized	protein-N-terminal asparagine amidohydrolase activity	S	-	3.5.1.121	ko:K14662	-	-	R11559	RC00010	ko00000,ko01000	-	-	-	N_Asn_amidohyd
1	2	5	2	A/P	Metabolism	oxidoreductase-activity,-oxidizing-metal-ions-with-flavin-as-acceptor	C	GO:0000166,GO:0003674,GO:0003824,GO:0004174,GO:0005488,GO:0005575,GO:0005622,GO:0005623,GO:0005737,GO:0005739,GO:0005740,GO:0005743,GO:0005759,GO:0006082,GO:0006091,GO:0006119,GO:0006139,GO:0006163,GO:0006629,GO:0006631,GO:0006635,GO:0006725,GO:0006753,GO:0006793,GO:0006796,GO:0006807,GO:0006950,GO:0006979,GO:0008150,GO:0008152,GO:0009055,GO:0009056,GO:0009062,GO:0009117,GO:0009123,GO:0009126,GO:…	1.5.5.1	ko:K00311	-	-	-	-	ko00000,ko01000	-	-	-	ETF_QO
3	2	2	4	A/P	Cellular processes signaling	kinase 7	T	GO:0000003,GO:0000902,GO:0000904,GO:0001101,GO:0001568,GO:0001736,GO:0001738,GO:0001838,GO:0001841,GO:0001843,GO:0001944,GO:0002009,GO:0002165,GO:0003006,GO:0003205,GO:0003231,GO:0003279,GO:0003281,GO:0003401,GO:0003674,GO:0003824,GO:0004672,GO:0004713,GO:0004714,GO:0004888,GO:0005102,GO:0005488,GO:0005515,GO:0005575,GO:0005623,GO:0005886,GO:0005887,GO:0005911,GO:0006464,GO:0006468,GO:0006793,GO:…	2.7.10.1	ko:K05127	-	-	-	-	ko00000,ko01000,ko01001,ko01020,ko04050,ko04147	-	-	-	Ig_3,Pkinase_Tyr
2	2	2	3	A/P	Cellular processes signaling	fasciculation of sensory neuron axon	T	GO:0001501,GO:0001558,GO:0001568,GO:0001667,GO:0001702,GO:0001944,GO:0002009,GO:0002011,GO:0003002,GO:0003007,GO:0003143,GO:0005575,GO:0005622,GO:0005623,GO:0005634,GO:0006355,GO:0006357,GO:0006928,GO:0007154,GO:0007165,GO:0007166,GO:0007167,GO:0007178,GO:0007275,GO:0007368,GO:0007369,GO:0007389,GO:0007399,GO:0007413,GO:0007507,GO:0008037,GO:0008038,GO:0008150,GO:0008361,GO:0008589,GO:0009653,GO:…	-	-	-	-	-	-	-	-	-	-	CUB,EGF_CA,Kelch_4,Laminin_EGF
5	2	3	2	A/S	Information storage processing	Poly(U)-specific	J	GO:0000003,GO:0003674,GO:0003676,GO:0003723,GO:0003824,GO:0004518,GO:0004519,GO:0004521,GO:0004540,GO:0005102,GO:0005488,GO:0005515,GO:0005575,GO:0005576,GO:0005615,GO:0005622,GO:0005623,GO:0005737,GO:0005886,GO:0006139,GO:0006508,GO:0006725,GO:0006807,GO:0007565,GO:0008083,GO:0008150,GO:0008152,GO:0008233,GO:0008236,GO:0009966,GO:0009987,GO:0010469,GO:0010646,GO:0016020,GO:0016070,GO:0016787,GO:…	-	ko:K14648	-	-	-	-	ko00000,ko01000	-	-	-	Somatomedin_B,XendoU
1	5	1	4	A/S	Metabolism	phosphoribosylaminoimidazole-carboxylase-activity	F	GO:0000082,GO:0000278,GO:0003674,GO:0003824,GO:0004638,GO:0004639,GO:0005488,GO:0005515,GO:0005575,GO:0005622,GO:0005623,GO:0005737,GO:0005829,GO:0006139,GO:0006144,GO:0006163,GO:0006164,GO:0006188,GO:0006189,GO:0006725,GO:0006753,GO:0006793,GO:0006796,GO:0006807,GO:0007049,GO:0008150,GO:0008152,GO:0009058,GO:0009112,GO:0009113,GO:0009117,GO:0009123,GO:0009124,GO:0009126,GO:0009127,GO:0009150,GO:…	4.1.1.21,6.3.2.6	ko:K01587	ko00230,ko01100,ko01110,ko01130,map00230,map01100,map01110,map01130	M00048	R04209,R04591	RC00064,RC00162,RC00590	ko00000,ko00001,ko00002,ko01000	-	-	-	AIRC,SAICAR_synt
2	1	3	6	A/S	Metabolism	Catalyzes-the-oxidative-decarboxylation-of-6--phosphogluconate-to-ribulose-5-phosphate-and-CO(2),-with-concomitant-reduction-of-NADP-to-NADPH	G	GO:0000166,GO:0003674,GO:0003824,GO:0004616,GO:0005488,GO:0005575,GO:0005622,GO:0005623,GO:0005737,GO:0005829,GO:0005975,GO:0005996,GO:0006081,GO:0006082,GO:0006098,GO:0006139,GO:0006725,GO:0006732,GO:0006733,GO:0006739,GO:0006753,GO:0006793,GO:0006796,GO:0006807,GO:0006950,GO:0006952,GO:0008150,GO:0008152,GO:0009051,GO:0009058,GO:0009117,GO:0009605,GO:0009607,GO:0009617,GO:0009892,GO:0009987,GO:…	1.1.1.343,1.1.1.44	ko:K00033,ko:K11511	ko00030,ko00480,ko01100,ko01110,ko01120,ko01130,ko01200,ko03460,map00030,map00480,map01100,map01110,map01120,map01130,map01200,map03460	M00004,M00006	R01528,R10221	RC00001,RC00539	ko00000,ko00001,ko00002,ko01000,ko03036,ko03400	-	-	-	6PGD,NAD_binding_2
2	3	3	4	A/S	Cellular processes signaling	RNA binding	A	-	-	-	-	-	-	-	-	-	-	-	RRM_1
5	1	1	3	A/S	Cellular processes signaling	negative regulation of mitotic centrosome separation	Z	GO:0000070,GO:0000226,GO:0000278,GO:0000280,GO:0000819,GO:0003674,GO:0003774,GO:0003777,GO:0003824,GO:0005575,GO:0005622,GO:0005623,GO:0005813,GO:0005815,GO:0005856,GO:0005871,GO:0005875,GO:0006928,GO:0006996,GO:0007010,GO:0007017,GO:0007018,GO:0007049,GO:0007059,GO:0007088,GO:0007163,GO:0007346,GO:0008150,GO:0008569,GO:0009892,GO:0009894,GO:0009895,GO:0009987,GO:0010506,GO:0010507,GO:0010564,GO:…	-	ko:K18627	-	-	-	-	ko00000,ko04812	-	-	-	Kinesin
1	3	2	2	A/S	Cellular processes signaling	ubiquitin-like protein-specific protease activity	O	-	-	-	-	-	-	-	-	-	-	-	Peptidase_C78
2	1	3	2	A/S	Cellular processes signaling	pseudouridine synthase activity	B	GO:0001522,GO:0002682,GO:0003674,GO:0003824,GO:0005488,GO:0005515,GO:0005575,GO:0005622,GO:0005623,GO:0005634,GO:0006139,GO:0006396,GO:0006399,GO:0006400,GO:0006417,GO:0006725,GO:0006807,GO:0008033,GO:0008150,GO:0008152,GO:0009451,GO:0009889,GO:0009890,GO:0009892,GO:0009982,GO:0009987,GO:0010467,GO:0010468,GO:0010556,GO:0010558,GO:0010605,GO:0010608,GO:0010629,GO:0016070,GO:0016071,GO:0016556,GO:…	5.4.99.27	ko:K06176	-	-	-	-	ko00000,ko01000,ko03016	-	-	-	TruD
3	3	3	1	A/S	Poorly characterized	Belongs to the DHHC palmitoyltransferase family	S	GO:0003674,GO:0003824,GO:0005575,GO:0005622,GO:0005623,GO:0005737,GO:0005783,GO:0006464,GO:0006497,GO:0006807,GO:0008150,GO:0008152,GO:0009058,GO:0009059,GO:0009987,GO:0012505,GO:0016409,GO:0016417,GO:0016740,GO:0016746,GO:0016747,GO:0018345,GO:0019538,GO:0019706,GO:0019707,GO:0034645,GO:0036211,GO:0042157,GO:0042158,GO:0043170,GO:0043226,GO:0043227,GO:0043229,GO:0043231,GO:0043412,GO:0043543,GO:…	2.3.1.225	ko:K20027	-	-	-	-	ko00000,ko01000,ko04131	-	-	-	DHHC
3	1	2	5	A/S	Cellular processes signaling	PH domain	T	-	-	-	-	-	-	-	-	-	-	-	-
1	3	2	1	A/S	Metabolism	alpha-amylase	G	GO:0003674,GO:0003824,GO:0004553,GO:0004556,GO:0005488,GO:0005509,GO:0005575,GO:0005576,GO:0005615,GO:0005975,GO:0007586,GO:0008150,GO:0008152,GO:0009056,GO:0009605,GO:0009607,GO:0009617,GO:0016052,GO:0016160,GO:0016787,GO:0016798,GO:0031404,GO:0032501,GO:0043167,GO:0043168,GO:0043169,GO:0043207,GO:0044238,GO:0044245,GO:0044421,GO:0046872,GO:0050896,GO:0051704,GO:0051707,GO:0071704,GO:1901575	3.2.1.1	ko:K01176	ko00500,ko01100,ko04973,map00500,map01100,map04973	-	R02108,R02112,R11262	-	ko00000,ko00001,ko01000	-	GH13	-	Alpha-amylase_C
1	2	1	2	A/S	Cellular processes signaling	metal ion binding	V	GO:0001709,GO:0003674,GO:0003824,GO:0005488,GO:0005515,GO:0005543,GO:0005545,GO:0005575,GO:0005622,GO:0005623,GO:0005737,GO:0005768,GO:0005769,GO:0005829,GO:0006508,GO:0006807,GO:0006810,GO:0006897,GO:0007154,GO:0007165,GO:0007166,GO:0007167,GO:0007178,GO:0007179,GO:0008150,GO:0008152,GO:0008157,GO:0008233,GO:0008236,GO:0008289,GO:0008356,GO:0008593,GO:0009719,GO:0009966,GO:0009987,GO:0010008,GO:…	-	ko:K04679	ko04144,ko04350,map04144,map04350	-	-	-	ko00000,ko00001,ko01009	-	-	-	DUF3480,FYVE
2	1	2	1	A/S	Cellular processes signaling	ATPase activity, coupled to transmembrane movement of substances	U	GO:0000323,GO:0003674,GO:0003824,GO:0005215,GO:0005319,GO:0005575,GO:0005622,GO:0005623,GO:0005737,GO:0005764,GO:0005765,GO:0005768,GO:0005770,GO:0005773,GO:0005774,GO:0005794,GO:0006810,GO:0006869,GO:0008150,GO:0009987,GO:0010743,GO:0010745,GO:0010876,GO:0012505,GO:0015399,GO:0015405,GO:0015850,GO:0015918,GO:0016020,GO:0016043,GO:0016462,GO:0016787,GO:0016817,GO:0016818,GO:0016887,GO:0017111,GO:…	-	ko:K05648	ko02010,map02010	-	-	-	ko00000,ko00001,ko02000	3.A.1.211	-	-	ABC2_membrane_3,ABC_tran
5	6	5	2	A/T	Cellular processes signaling	glomerular parietal epithelial cell differentiation	O	GO:0000902,GO:0007275,GO:0007399,GO:0008150,GO:0009653,GO:0009987,GO:0016043,GO:0022008,GO:0030030,GO:0030154,GO:0030182,GO:0031175,GO:0032501,GO:0032502,GO:0032989,GO:0032990,GO:0048468,GO:0048666,GO:0048699,GO:0048731,GO:0048812,GO:0048856,GO:0048858,GO:0048869,GO:0071840,GO:0120036,GO:0120039	-	ko:K06532	ko05202,map05202	-	-	-	ko00000,ko00001,ko04090,ko04147	-	-	-	Prominin
3	4	2	3	A/T	Cellular processes signaling	tripartite motif containing 71, E3 ubiquitin protein ligase	O	GO:0003008,GO:0003012,GO:0003674,GO:0003824,GO:0004842,GO:0005488,GO:0005515,GO:0005575,GO:0005622,GO:0005623,GO:0005737,GO:0006464,GO:0006807,GO:0006936,GO:0006941,GO:0006996,GO:0007010,GO:0007610,GO:0007626,GO:0008150,GO:0008152,GO:0008270,GO:0008345,GO:0009653,GO:0009987,GO:0010927,GO:0016043,GO:0016567,GO:0016740,GO:0019538,GO:0019725,GO:0019787,GO:0022607,GO:0030016,GO:0030017,GO:0030018,GO:…	2.3.2.27	ko:K11997,ko:K12035	ko05206,map05206	-	-	-	ko00000,ko00001,ko01000,ko03019,ko04121	-	-	-	NHL,zf-RING_5
3	4	3	5	A/T	Poorly characterized	sphingomyelin phosphodiesterase D activity	S	GO:0003674,GO:0003824,GO:0004620,GO:0004767,GO:0005575,GO:0005622,GO:0005623,GO:0005737,GO:0005783,GO:0005789,GO:0005794,GO:0005802,GO:0006629,GO:0006643,GO:0006644,GO:0006650,GO:0006664,GO:0006665,GO:0006672,GO:0006684,GO:0006685,GO:0006687,GO:0006793,GO:0006796,GO:0006807,GO:0008081,GO:0008150,GO:0008152,GO:0008610,GO:0009056,GO:0009058,GO:0009395,GO:0009987,GO:0010033,GO:0012505,GO:0016020,GO:…	3.1.4.12	ko:K12353	ko00600,ko01100,map00600,map01100	-	R02541	RC00017,RC00425	ko00000,ko00001,ko01000	-	-	-	mit_SMPDase
2	4	4	3	A/T	Cellular processes signaling	metalloendopeptidase activity	O	GO:0000209,GO:0003674,GO:0003824,GO:0004175,GO:0004222,GO:0005488,GO:0005575,GO:0005576,GO:0005622,GO:0005623,GO:0005737,GO:0005739,GO:0005740,GO:0005758,GO:0005829,GO:0005886,GO:0006109,GO:0006111,GO:0006464,GO:0006508,GO:0006518,GO:0006807,GO:0007154,GO:0007165,GO:0008150,GO:0008152,GO:0008233,GO:0008237,GO:0009889,GO:0009987,GO:0010675,GO:0010830,GO:0010906,GO:0016020,GO:0016202,GO:0016567,GO:…	3.4.24.15,3.4.24.16	ko:K01392,ko:K01393	ko04614,ko05143,map04614,map05143	-	-	-	ko00000,ko00001,ko01000,ko01002	-	-	-	Peptidase_M3
2	6	2	4	A/T	Poorly characterized	HEPN domain	S	GO:0003674,GO:0005102,GO:0005488,GO:0005515,GO:0005575,GO:0005622,GO:0005623,GO:0005634,GO:0005737,GO:0005739,GO:0006457,GO:0008150,GO:0009987,GO:0030424,GO:0030425,GO:0030544,GO:0031072,GO:0036477,GO:0042995,GO:0043005,GO:0043226,GO:0043227,GO:0043229,GO:0043231,GO:0044087,GO:0044424,GO:0044444,GO:0044463,GO:0044464,GO:0044877,GO:0048519,GO:0048523,GO:0050750,GO:0050789,GO:0050794,GO:0051087,GO:…	-	ko:K17592	-	-	-	-	ko00000,ko01009	-	-	-	HEPN
2	2	3	3	A/T	Cellular processes signaling	Tenascin XB	T	-	-	ko:K05717,ko:K06252	ko04151,ko04510,ko04512,ko04810,ko04933,ko05100,ko05146,ko05165,ko05200,ko05205,ko05206,ko05222,map04151,map04510,map04512,map04810,map04933,map05100,map05146,map05165,map05200,map05205,map05206,map05222	-	-	-	ko00000,ko00001,ko00536,ko04131,ko04147,ko04516	-	-	-	Y_phosphatase,fn3
3	2	5	1	A/T	Metabolism	Belongs-to-the-sulfatase-family	G	GO:0000323,GO:0001775,GO:0002252,GO:0002263,GO:0002274,GO:0002275,GO:0002283,GO:0002366,GO:0002376,GO:0002443,GO:0002444,GO:0002446,GO:0003674,GO:0003824,GO:0005488,GO:0005539,GO:0005575,GO:0005576,GO:0005622,GO:0005623,GO:0005737,GO:0005764,GO:0005766,GO:0005773,GO:0005775,GO:0006022,GO:0006026,GO:0006027,GO:0006082,GO:0006790,GO:0006807,GO:0006810,GO:0006887,GO:0006955,GO:0008150,GO:0008152,GO:…	3.1.6.14	ko:K01137	ko00531,ko01100,ko04142,map00531,map01100,map04142	M00078,M00079	R07808,R07819	-	ko00000,ko00001,ko00002,ko01000	-	-	-	Sulfatase
5	2	2	2	A/T	Information storage processing	mitochondrial translational initiation	J	GO:0000049,GO:0003674,GO:0003676,GO:0003723,GO:0003743,GO:0003824,GO:0003924,GO:0005488,GO:0005575,GO:0005622,GO:0005623,GO:0005634,GO:0005654,GO:0005737,GO:0005739,GO:0005759,GO:0006412,GO:0006413,GO:0006417,GO:0006446,GO:0006518,GO:0006807,GO:0006996,GO:0008135,GO:0008150,GO:0008152,GO:0009058,GO:0009059,GO:0009889,GO:0009987,GO:0010467,GO:0010468,GO:0010556,GO:0010608,GO:0016043,GO:0016462,GO:…	-	ko:K02519	-	-	-	-	ko00000,ko03012,ko03029	-	-	-	GTP_EFTU,IF-2
2	4	2	1	A/T	Poorly characterized	integrator complex subunit 8	S	GO:0000428,GO:0005575,GO:0005622,GO:0005623,GO:0005634,GO:0005654,GO:0006139,GO:0006396,GO:0006725,GO:0006807,GO:0008150,GO:0008152,GO:0009987,GO:0010467,GO:0016070,GO:0016073,GO:0016180,GO:0016591,GO:0030880,GO:0031123,GO:0031974,GO:0031981,GO:0032039,GO:0032991,GO:0034470,GO:0034472,GO:0034641,GO:0034660,GO:0043170,GO:0043226,GO:0043227,GO:0043229,GO:0043231,GO:0043233,GO:0043628,GO:0044237,GO:…	-	ko:K04676,ko:K13145	ko04350,ko04390,ko04391,ko04550,ko05202,map04350,map04390,map04391,map04550,map05202	M00679	-	-	ko00000,ko00001,ko00002,ko03041	-	-	-	-
2	1	4	3	A/T	Cellular processes signaling	mitotic cytokinesis checkpoint	T	GO:0000075,GO:0000278,GO:0003674,GO:0005488,GO:0005543,GO:0005575,GO:0005622,GO:0005623,GO:0005813,GO:0005815,GO:0005856,GO:0005886,GO:0007049,GO:0007093,GO:0007275,GO:0007346,GO:0008150,GO:0008289,GO:0009838,GO:0009987,GO:0010389,GO:0010564,GO:0010948,GO:0010972,GO:0015630,GO:0016020,GO:0022402,GO:0030496,GO:0032153,GO:0032154,GO:0032155,GO:0032266,GO:0032465,GO:0032466,GO:0032501,GO:0032502,GO:…	-	-	-	-	-	-	-	-	-	-	FYVE
2	2	3	3	A/T	Cellular processes signaling	protein tyrosine kinase collagen receptor activity	T	GO:0000003,GO:0000902,GO:0000904,GO:0001558,GO:0001763,GO:0001932,GO:0001934,GO:0001952,GO:0002009,GO:0002011,GO:0003416,GO:0003674,GO:0003824,GO:0004672,GO:0004713,GO:0004714,GO:0004888,GO:0005488,GO:0005515,GO:0005518,GO:0005575,GO:0005622,GO:0005623,GO:0005737,GO:0005856,GO:0005886,GO:0005887,GO:0005903,GO:0005912,GO:0005924,GO:0005925,GO:0006355,GO:0006464,GO:0006468,GO:0006793,GO:0006796,GO:…	2.7.10.1	ko:K05124,ko:K05125	-	-	-	-	ko00000,ko01000,ko01001,ko01020,ko04050,ko04090	-	-	-	F5_F8_type_C,Pkinase_Tyr
1	3	1	3	A/T	Information storage processing	base-excision repair, DNA ligation	L	GO:0000002,GO:0000018,GO:0000228,GO:0000724,GO:0000725,GO:0000726,GO:0000793,GO:0000794,GO:0000795,GO:0003674,GO:0003824,GO:0003909,GO:0003910,GO:0005575,GO:0005622,GO:0005623,GO:0005634,GO:0005654,GO:0005694,GO:0005737,GO:0005739,GO:0006139,GO:0006259,GO:0006266,GO:0006275,GO:0006281,GO:0006283,GO:0006284,GO:0006288,GO:0006289,GO:0006297,GO:0006302,GO:0006303,GO:0006310,GO:0006725,GO:0006807,GO:…	6.5.1.1	ko:K10776	ko03410,map03410	M00296	R00381	RC00005	ko00000,ko00001,ko00002,ko01000,ko03400	-	-	-	DNA_ligase_A_C,DNA_ligase_A_M,DNA_ligase_A_N,LIG3_BRCT,zf-CCHH,zf-PARP
2	3	2	2	A/T	Cellular processes signaling	ORAI calcium release-activated calcium modulator	A	GO:0000003,GO:0002115,GO:0003674,GO:0005215,GO:0005216,GO:0005261,GO:0005262,GO:0005575,GO:0005623,GO:0005886,GO:0005887,GO:0005891,GO:0006810,GO:0006811,GO:0006812,GO:0006816,GO:0007275,GO:0007276,GO:0007292,GO:0007399,GO:0008150,GO:0008324,GO:0009966,GO:0009967,GO:0010646,GO:0010647,GO:0010959,GO:0015075,GO:0015085,GO:0015267,GO:0015279,GO:0015318,GO:0016020,GO:0016021,GO:0016323,GO:0016324,GO:…	2.3.2.27	ko:K10640,ko:K16056,ko:K16057,ko:K16058	ko04020,ko04024,ko04611,ko04924,ko04925,ko04927,ko04934,ko05340,map04020,map04024,map04611,map04924,map04925,map04927,map04934,map05340	-	-	-	ko00000,ko00001,ko01000,ko02000,ko04121	1.A.52.1.1,1.A.52.1.2,1.A.52.1.3	-	-	RWD
2	3	4	3	A/V	Information storage processing	hydrolase activity	J	GO:0003674,GO:0005102,GO:0005488,GO:0005515,GO:0005575,GO:0005622,GO:0005623,GO:0005634,GO:0005737,GO:0005739,GO:0008083,GO:0008150,GO:0009966,GO:0010469,GO:0010646,GO:0023051,GO:0030545,GO:0043226,GO:0043227,GO:0043229,GO:0043231,GO:0044424,GO:0044444,GO:0044464,GO:0048018,GO:0048583,GO:0050789,GO:0050794,GO:0065007,GO:0065009,GO:0098772	-	-	-	-	-	-	-	-	-	-	NUDIX
3	3	1	1	A/V	Poorly characterized	histone acetyltransferase activity	S	GO:0000127,GO:0003674,GO:0003824,GO:0004402,GO:0005575,GO:0005622,GO:0005623,GO:0005634,GO:0005654,GO:0005667,GO:0005737,GO:0005739,GO:0006139,GO:0006325,GO:0006351,GO:0006352,GO:0006383,GO:0006384,GO:0006399,GO:0006464,GO:0006473,GO:0006475,GO:0006725,GO:0006807,GO:0006996,GO:0008047,GO:0008080,GO:0008150,GO:0008152,GO:0009058,GO:0009059,GO:0009303,GO:0009304,GO:0009987,GO:0010467,GO:0016043,GO:…	2.3.1.48	ko:K11310	-	-	-	-	ko00000,ko01000,ko03021,ko03036	-	-	-	zf-TFIIIC
3	2	3	2	A/V	Cellular processes signaling	carbohydrate binding	O	-	-	ko:K20051	-	-	-	-	ko00000,ko04131	-	-	-	Sushi,Trypsin,VWA
1	1	1	2	A/V	Cellular processes signaling	mitotic spindle midzone assembly	V	GO:0000003,GO:0000022,GO:0000070,GO:0000075,GO:0000077,GO:0000226,GO:0000235,GO:0000278,GO:0000280,GO:0000281,GO:0000819,GO:0000910,GO:0000922,GO:0003674,GO:0003824,GO:0004721,GO:0004722,GO:0004725,GO:0005575,GO:0005622,GO:0005623,GO:0005634,GO:0005654,GO:0005730,GO:0005737,GO:0005813,GO:0005815,GO:0005818,GO:0005819,GO:0005829,GO:0005856,GO:0005874,GO:0005876,GO:0005881,GO:0006464,GO:0006470,GO:…	3.1.3.16,3.1.3.48	ko:K06639	ko04110,ko04111,ko04113,map04110,map04111,map04113	-	-	-	ko00000,ko00001,ko01000,ko01009	-	-	-	DSPc,DSPn
4	3	5	4	C/G	Cellular processes signaling	zinc ion binding	V	-	2.3.2.27	ko:K10645,ko:K17987	ko04137,map04137	-	-	-	ko00000,ko00001,ko01000,ko03029,ko04121,ko04131	-	-	-	MIB_HERC2,ZZ
5	1	2	2	C/G	Poorly characterized	Leucine Rich repeat	S	-	-	ko:K10281	-	-	-	-	ko00000,ko04121	-	-	-	LRR_6
4	2	5	3	C/L	Metabolism	Iodothyronine-deiodinase	E	-	-	-	-	-	-	-	-	-	-	-	-
5	3	2	3	C/R	Poorly characterized	protein localization to kinetochore	S	GO:0000003,GO:0000775,GO:0000776,GO:0000777,GO:0000779,GO:0000793,GO:0001669,GO:0001675,GO:0003006,GO:0005575,GO:0005622,GO:0005623,GO:0005634,GO:0005654,GO:0005694,GO:0005737,GO:0005829,GO:0006323,GO:0006325,GO:0006333,GO:0006334,GO:0006336,GO:0006338,GO:0006996,GO:0007049,GO:0007059,GO:0007276,GO:0007281,GO:0007283,GO:0007286,GO:0008104,GO:0008150,GO:0008608,GO:0009653,GO:0009892,GO:0009987,GO:…	-	ko:K11542	-	-	-	-	ko00000,ko01009,ko03036	-	-	-	Spc7
3	4	3	3	C/S	Metabolism	mannose-metabolic-process	G	GO:0000323,GO:0001775,GO:0002252,GO:0002263,GO:0002274,GO:0002275,GO:0002283,GO:0002366,GO:0002376,GO:0002443,GO:0002444,GO:0002446,GO:0003008,GO:0003674,GO:0003824,GO:0004553,GO:0004559,GO:0004571,GO:0005488,GO:0005537,GO:0005575,GO:0005576,GO:0005615,GO:0005622,GO:0005623,GO:0005737,GO:0005764,GO:0005766,GO:0005773,GO:0005775,GO:0005975,GO:0005996,GO:0006013,GO:0006464,GO:0006517,GO:0006807,GO:…	3.2.1.24	ko:K12311	ko00511,ko04142,map00511,map04142	-	R08717,R08718	-	ko00000,ko00001,ko01000	-	GH38	-	Alpha-mann_mid,Glyco_hydro_38,Glyco_hydro_38C
2	2	3	2	C/S	Information storage processing	double-strand/single-strand DNA junction binding	L	GO:0000003,GO:0000018,GO:0000075,GO:0000077,GO:0000217,GO:0000278,GO:0000400,GO:0000403,GO:0000404,GO:0000406,GO:0001101,GO:0001701,GO:0001775,GO:0002200,GO:0002204,GO:0002208,GO:0002250,GO:0002252,GO:0002263,GO:0002285,GO:0002312,GO:0002366,GO:0002376,GO:0002377,GO:0002381,GO:0002440,GO:0002443,GO:0002449,GO:0002460,GO:0002520,GO:0002521,GO:0002562,GO:0002566,GO:0002637,GO:0002639,GO:0002682,GO:…	-	ko:K08735	ko01524,ko03430,ko05200,ko05210,map01524,map03430,map05200,map05210	M00295	-	-	ko00000,ko00001,ko00002,ko03400	-	-	-	MutS_II,MutS_III,MutS_IV,MutS_V
2	5	2	3	C/Y	Information storage processing	cell division	K	GO:0005575,GO:0005622,GO:0005623,GO:0005737,GO:0005813,GO:0005814,GO:0005815,GO:0005856,GO:0015630,GO:0043226,GO:0043228,GO:0043229,GO:0043232,GO:0044422,GO:0044424,GO:0044430,GO:0044444,GO:0044446,GO:0044450,GO:0044464	-	ko:K16475	-	-	-	-	ko00000,ko03036	-	-	-	LRR_4
6	2	3	4	C/Y	Metabolism	spectrin-binding	I	-	-	-	-	-	-	-	-	-	-	-	-
2	2	4	4	D/A	Cellular processes signaling	protein complex 3, delta 1 subunit	U	GO:0000041,GO:0002376,GO:0002475,GO:0002682,GO:0002684,GO:0002694,GO:0002696,GO:0003674,GO:0005215,GO:0005575,GO:0005622,GO:0005623,GO:0005737,GO:0005768,GO:0005770,GO:0005783,GO:0005794,GO:0005795,GO:0005798,GO:0005802,GO:0006725,GO:0006726,GO:0006727,GO:0006807,GO:0006810,GO:0006811,GO:0006812,GO:0006829,GO:0006886,GO:0006887,GO:0006892,GO:0006895,GO:0006897,GO:0006900,GO:0006928,GO:0006996,GO:…	-	ko:K12396	ko04142,map04142	-	-	-	ko00000,ko00001,ko04131	-	-	-	AP3D1,Adaptin_N
5	5	8	6	D/E	Metabolism	NADH-dehydrogenase-ubiquinone-1-alpha-subcomplex-subunit-7	C	GO:0000313,GO:0003674,GO:0003735,GO:0003824,GO:0003954,GO:0005198,GO:0005575,GO:0005622,GO:0005623,GO:0005737,GO:0005739,GO:0005740,GO:0005743,GO:0005746,GO:0005747,GO:0005759,GO:0005761,GO:0005840,GO:0006091,GO:0006119,GO:0006120,GO:0006139,GO:0006163,GO:0006412,GO:0006518,GO:0006725,GO:0006753,GO:0006793,GO:0006796,GO:0006807,GO:0006996,GO:0007005,GO:0008137,GO:0008150,GO:0008152,GO:0009058,GO:…	-	ko:K03951	ko00190,ko01100,ko04714,ko04723,ko04932,ko05010,ko05012,ko05016,map00190,map01100,map04714,map04723,map04932,map05010,map05012,map05016	M00146	-	-	ko00000,ko00001,ko00002	3.D.1.6	-	-	CI-B14_5a
6	4	7	6	D/E	Poorly characterized	tetraspanin	S	GO:0005575,GO:0005623,GO:0005886,GO:0005887,GO:0007154,GO:0007165,GO:0007166,GO:0008150,GO:0009987,GO:0016020,GO:0016021,GO:0023052,GO:0031224,GO:0031226,GO:0044425,GO:0044459,GO:0044464,GO:0050789,GO:0050794,GO:0050896,GO:0051716,GO:0065007,GO:0071944	-	ko:K06537,ko:K17353	-	-	-	-	ko00000,ko04090	-	-	-	Tetraspannin
1	8	4	2	D/E	Metabolism	metalloaminopeptidase-activity	E	GO:0001775,GO:0002252,GO:0002263,GO:0002274,GO:0002275,GO:0002283,GO:0002366,GO:0002376,GO:0002443,GO:0002444,GO:0002446,GO:0003008,GO:0003013,GO:0003674,GO:0003824,GO:0004177,GO:0005488,GO:0005575,GO:0005576,GO:0005615,GO:0005622,GO:0005623,GO:0005737,GO:0005793,GO:0005886,GO:0006508,GO:0006518,GO:0006725,GO:0006807,GO:0006810,GO:0006887,GO:0006955,GO:0007154,GO:0007165,GO:0007267,GO:0008015,GO:…	3.4.11.2	ko:K11140	ko00480,ko01100,ko04614,ko04640,map00480,map01100,map04614,map04640	-	R00899,R04951	RC00096,RC00141	ko00000,ko00001,ko01000,ko01002,ko04090,ko04131,ko04147	-	-	-	ERAP1_C,Peptidase_M1
5	3	4	6	D/E	Poorly characterized	late endosome to lysosome transport	S	GO:0000149,GO:0001505,GO:0003674,GO:0005488,GO:0005515,GO:0005575,GO:0005622,GO:0005623,GO:0005737,GO:0005829,GO:0006807,GO:0006810,GO:0006836,GO:0006873,GO:0006885,GO:0006886,GO:0006887,GO:0006906,GO:0006914,GO:0006928,GO:0006996,GO:0007017,GO:0007018,GO:0007033,GO:0007034,GO:0007035,GO:0007040,GO:0007041,GO:0007042,GO:0007154,GO:0007267,GO:0007268,GO:0007269,GO:0007275,GO:0007399,GO:0008021,GO:…	-	ko:K20002	-	-	-	-	ko00000,ko04131	-	-	-	Snapin_Pallidin
2	8	4	3	D/E	Poorly characterized	acyl-coenzyme A thioesterase	S	GO:0000038,GO:0001505,GO:0001666,GO:0001676,GO:0001889,GO:0002152,GO:0003674,GO:0003824,GO:0004778,GO:0005102,GO:0005488,GO:0005515,GO:0005575,GO:0005622,GO:0005623,GO:0005737,GO:0005739,GO:0005759,GO:0005777,GO:0005782,GO:0005829,GO:0006082,GO:0006104,GO:0006139,GO:0006163,GO:0006520,GO:0006544,GO:0006605,GO:0006625,GO:0006629,GO:0006631,GO:0006637,GO:0006694,GO:0006699,GO:0006725,GO:0006732,GO:…	2.3.1.65,3.1.2.2	ko:K00659,ko:K01068,ko:K11993	ko00062,ko00120,ko00430,ko01040,ko01100,ko01110,ko04146,ko04976,map00062,map00120,map00430,map01040,map01100,map01110,map04146,map04976	M00106	R01274,R03718,R03720,R08174,R08175,R08176,R08177,R08178,R08179,R08180,R08181,R08182,R08183,R08744,R08745,R09450	RC00004,RC00014,RC00096,RC02867	ko00000,ko00001,ko00002,ko01000,ko01004	-	-	-	BAAT_C,Bile_Hydr_Trans
4	4	2	6	D/E	Information storage processing	Structure-specific nuclease with 5'-flap endonuclease and 5'-3' exonuclease activities involved in DNA replication and repair. During DNA replication, cleaves the 5'-overhanging flap structure that is generated by displacement synthesis when DNA polymerase encounters the 5'-end of a downstream Okazaki fragment. It enters the flap from the 5'-end and then tracks to cleave the flap base, leaving a …	L	GO:0000287,GO:0000723,GO:0000724,GO:0000725,GO:0000737,GO:0001654,GO:0003008,GO:0003674,GO:0003676,GO:0003677,GO:0003684,GO:0003690,GO:0003824,GO:0004518,GO:0004519,GO:0004520,GO:0004521,GO:0004523,GO:0004527,GO:0004529,GO:0004536,GO:0004540,GO:0005488,GO:0005515,GO:0005575,GO:0005622,GO:0005623,GO:0005634,GO:0005654,GO:0005730,GO:0005737,GO:0005739,GO:0006139,GO:0006259,GO:0006260,GO:0006261,GO:…	-	ko:K04799	ko03030,ko03410,ko03450,map03030,map03410,map03450	-	-	-	ko00000,ko00001,ko01000,ko03032,ko03400,ko04147	-	-	-	XPG_I,XPG_N
3	2	6	5	D/E	Cellular processes signaling	Nucleoporin	Y	GO:0000775,GO:0000776,GO:0000777,GO:0000779,GO:0000793,GO:0005575,GO:0005622,GO:0005623,GO:0005634,GO:0005635,GO:0005643,GO:0005694,GO:0005737,GO:0005829,GO:0006403,GO:0006405,GO:0006406,GO:0006611,GO:0006810,GO:0006886,GO:0006913,GO:0008104,GO:0008150,GO:0008152,GO:0010467,GO:0012505,GO:0015031,GO:0015833,GO:0015931,GO:0016032,GO:0031080,GO:0031503,GO:0031967,GO:0031975,GO:0032991,GO:0033036,GO:…	-	ko:K14305	ko03013,map03013	M00427	-	-	ko00000,ko00001,ko00002,ko03019,ko03036	1.l.1	-	-	WD40
6	3	3	1	D/E	Poorly characterized	NAD(P)H-binding	S	-	-	-	-	-	-	-	-	-	-	-	NAD_binding_10
2	2	4	4	D/E	Cellular processes signaling	protein C-terminus binding	O	GO:0003674,GO:0005488,GO:0005515,GO:0005575,GO:0005623,GO:0030424,GO:0032794,GO:0042995,GO:0043005,GO:0044464,GO:0097458,GO:0120025	-	ko:K06092,ko:K06095	ko04390,ko04391,ko04530,ko05165,map04390,map04391,map04530,map05165	-	-	-	ko00000,ko00001	-	-	-	PDZ
3	2	2	4	D/E	Cellular processes signaling	N-glycan processing	T	GO:0001655,GO:0001701,GO:0001889,GO:0003674,GO:0003676,GO:0003723,GO:0005080,GO:0005488,GO:0005509,GO:0005515,GO:0005575,GO:0005622,GO:0005623,GO:0005737,GO:0005783,GO:0005788,GO:0006464,GO:0006491,GO:0006807,GO:0007154,GO:0007165,GO:0007275,GO:0007399,GO:0008150,GO:0008152,GO:0009100,GO:0009790,GO:0009792,GO:0009987,GO:0010721,GO:0010975,GO:0010977,GO:0012505,GO:0016043,GO:0017177,GO:0019538,GO:…	-	ko:K08288	ko04141,map04141	-	-	-	ko00000,ko00001,ko04091	-	-	-	PRKCSH-like,PRKCSH_1
5	2	3	5	D/E	Cellular processes signaling	metalloendopeptidase activity	O	GO:0000209,GO:0003674,GO:0003824,GO:0004175,GO:0004222,GO:0005488,GO:0005575,GO:0005576,GO:0005622,GO:0005623,GO:0005737,GO:0005739,GO:0005740,GO:0005758,GO:0005829,GO:0005886,GO:0006109,GO:0006111,GO:0006464,GO:0006508,GO:0006518,GO:0006807,GO:0007154,GO:0007165,GO:0008150,GO:0008152,GO:0008233,GO:0008237,GO:0009889,GO:0009987,GO:0010675,GO:0010830,GO:0010906,GO:0016020,GO:0016202,GO:0016567,GO:…	3.4.24.15,3.4.24.16	ko:K01392,ko:K01393	ko04614,ko05143,map04614,map05143	-	-	-	ko00000,ko00001,ko01000,ko01002	-	-	-	Peptidase_M3
4	3	3	2	D/E	Cellular processes signaling	E3 ubiquitin-protein ligase	O	GO:0001817,GO:0002009,GO:0002165,GO:0002682,GO:0002683,GO:0002694,GO:0002695,GO:0003002,GO:0003674,GO:0003712,GO:0003713,GO:0003824,GO:0004842,GO:0005102,GO:0005112,GO:0005488,GO:0005515,GO:0005575,GO:0005622,GO:0005623,GO:0005634,GO:0005635,GO:0005654,GO:0005737,GO:0005829,GO:0006139,GO:0006351,GO:0006366,GO:0006464,GO:0006725,GO:0006807,GO:0006810,GO:0006897,GO:0007154,GO:0007162,GO:0007165,GO:…	2.3.2.27	ko:K06058	ko04330,map04330	-	-	-	ko00000,ko00001,ko01000,ko04121	-	-	-	WWE,zf-C3HC4
3	3	2	3	D/E	Poorly characterized	sequence	S	GO:0000149,GO:0000184,GO:0000956,GO:0003674,GO:0005488,GO:0005515,GO:0005575,GO:0005622,GO:0005623,GO:0005737,GO:0005783,GO:0005829,GO:0006139,GO:0006401,GO:0006402,GO:0006725,GO:0006807,GO:0006810,GO:0006890,GO:0007275,GO:0008150,GO:0008152,GO:0009056,GO:0009057,GO:0009790,GO:0009792,GO:0009892,GO:0009893,GO:0009894,GO:0009895,GO:0009987,GO:0010468,GO:0010604,GO:0010605,GO:0010628,GO:0010629,GO:…	-	ko:K20473	-	-	-	-	ko00000,ko04131	-	-	-	Sec39
3	4	2	2	D/E	Cellular processes signaling	calcium ion binding	O	-	-	-	-	-	-	-	-	-	-	-	EGF_CA,NIDO,VWD
3	3	4	1	D/E	Metabolism	inosine-biosynthetic-process	F	GO:0000003,GO:0000323,GO:0001664,GO:0001775,GO:0002164,GO:0002252,GO:0002263,GO:0002274,GO:0002275,GO:0002283,GO:0002366,GO:0002376,GO:0002443,GO:0002444,GO:0002446,GO:0002520,GO:0003006,GO:0003674,GO:0003824,GO:0004000,GO:0005102,GO:0005488,GO:0005515,GO:0005575,GO:0005576,GO:0005615,GO:0005622,GO:0005623,GO:0005737,GO:0005764,GO:0005766,GO:0005773,GO:0005775,GO:0006109,GO:0006139,GO:0006144,GO:…	3.5.4.4	ko:K01488,ko:K19572	ko00230,ko01100,ko05340,map00230,map01100,map05340	-	R01560,R02556	RC00477	ko00000,ko00001,ko01000	-	-	-	A_deaminase,A_deaminase_N
1	2	7	2	D/E	Poorly characterized	mitochondrial RNA processing	S	GO:0003674,GO:0003676,GO:0003723,GO:0005488,GO:0005575,GO:0005622,GO:0005623,GO:0005737,GO:0005739,GO:0043226,GO:0043227,GO:0043229,GO:0043231,GO:0044424,GO:0044444,GO:0044464,GO:0097159,GO:1901363	-	-	-	-	-	-	-	-	-	-	FAST_1,FAST_2,RAP
4	2	4	2	D/E	Metabolism	IMP-cyclohydrolase-activity	F	GO:0003360,GO:0003674,GO:0003824,GO:0003937,GO:0004643,GO:0005488,GO:0005515,GO:0005575,GO:0005622,GO:0005623,GO:0005737,GO:0005829,GO:0005886,GO:0006082,GO:0006139,GO:0006163,GO:0006164,GO:0006188,GO:0006189,GO:0006575,GO:0006725,GO:0006732,GO:0006753,GO:0006760,GO:0006766,GO:0006767,GO:0006793,GO:0006796,GO:0006807,GO:0006950,GO:0007275,GO:0007399,GO:0007417,GO:0007420,GO:0008150,GO:0008152,GO:…	2.1.2.3,3.5.4.10	ko:K00602	ko00230,ko00670,ko01100,ko01110,ko01130,ko01523,map00230,map00670,map01100,map01110,map01130,map01523	M00048	R01127,R04560	RC00026,RC00263,RC00456	ko00000,ko00001,ko00002,ko01000,ko04147	-	-	-	AICARFT_IMPCHas,MGS
2	4	4	1	D/E	Metabolism	homogentisate-1,2-dioxygenase-activity	E	GO:0003674,GO:0003824,GO:0004411,GO:0005488,GO:0005515,GO:0005575,GO:0005622,GO:0005623,GO:0005737,GO:0005829,GO:0006082,GO:0006520,GO:0006558,GO:0006559,GO:0006570,GO:0006572,GO:0006725,GO:0006807,GO:0008150,GO:0008152,GO:0009056,GO:0009063,GO:0009072,GO:0009074,GO:0009987,GO:0016054,GO:0016491,GO:0016701,GO:0016702,GO:0017144,GO:0019439,GO:0019752,GO:0042737,GO:0042802,GO:0043436,GO:0044237,GO:…	1.13.11.5	ko:K00451	ko00350,ko00643,ko01100,ko01120,map00350,map00643,map01100,map01120	M00044	R02519	RC00737	ko00000,ko00001,ko00002,ko01000	-	-	-	HgmA
3	2	5	2	D/E	Information storage processing	Excision repair	K	GO:0000166,GO:0001932,GO:0001934,GO:0003674,GO:0003676,GO:0003677,GO:0003682,GO:0003824,GO:0005488,GO:0005515,GO:0005524,GO:0005575,GO:0005622,GO:0005623,GO:0005634,GO:0005654,GO:0005730,GO:0006139,GO:0006259,GO:0006281,GO:0006283,GO:0006284,GO:0006289,GO:0006351,GO:0006355,GO:0006366,GO:0006725,GO:0006807,GO:0006950,GO:0006974,GO:0006979,GO:0008022,GO:0008023,GO:0008047,GO:0008094,GO:0008144,GO:…	-	ko:K10841	ko03420,map03420	-	-	-	ko00000,ko00001,ko03036,ko03400	-	-	-	Helicase_C,SNF2_N
4	2	2	2	D/E	Poorly characterized	ribosomal large subunit biogenesis	S	GO:0003674,GO:0005488,GO:0005515,GO:0006606,GO:0006810,GO:0006886,GO:0006913,GO:0008104,GO:0008150,GO:0015031,GO:0015833,GO:0017038,GO:0022613,GO:0033036,GO:0033365,GO:0034504,GO:0034613,GO:0042254,GO:0042273,GO:0042886,GO:0044085,GO:0045184,GO:0046907,GO:0051082,GO:0051169,GO:0051170,GO:0051179,GO:0051234,GO:0051641,GO:0051649,GO:0070727,GO:0071702,GO:0071705,GO:0071840,GO:0072594	-	-	-	-	-	-	-	-	-	-	HEAT_EZ
3	3	3	1	D/E	Cellular processes signaling	protein linear polyubiquitination	O	GO:0000151,GO:0000209,GO:0001501,GO:0001959,GO:0002009,GO:0002253,GO:0002376,GO:0002429,GO:0002682,GO:0002684,GO:0002757,GO:0002764,GO:0002768,GO:0003674,GO:0003676,GO:0003677,GO:0003690,GO:0003824,GO:0004842,GO:0005080,GO:0005488,GO:0005515,GO:0005575,GO:0005622,GO:0005623,GO:0005737,GO:0005829,GO:0006355,GO:0006357,GO:0006464,GO:0006508,GO:0006511,GO:0006807,GO:0007154,GO:0007165,GO:0007166,GO:…	2.3.2.31	ko:K10630	ko04217,ko04621,map04217,map04621	-	-	-	ko00000,ko00001,ko01000,ko04121	-	-	-	IBR,zf-RING_2
2	3	2	3	D/E	Metabolism	adenosine-phosphate-deaminase-activity	F	GO:0001655,GO:0001775,GO:0001822,GO:0002064,GO:0002252,GO:0002262,GO:0002263,GO:0002274,GO:0002275,GO:0002283,GO:0002366,GO:0002376,GO:0002443,GO:0002444,GO:0002446,GO:0003674,GO:0003824,GO:0003876,GO:0005575,GO:0005576,GO:0005622,GO:0005623,GO:0005737,GO:0005829,GO:0006139,GO:0006163,GO:0006164,GO:0006188,GO:0006195,GO:0006196,GO:0006725,GO:0006753,GO:0006793,GO:0006796,GO:0006807,GO:0006810,GO:…	3.5.4.6	ko:K01490	ko00230,ko01100,ko01110,ko01130,map00230,map01100,map01110,map01130	-	R00181	RC00477	ko00000,ko00001,ko01000	-	-	-	A_deaminase
3	2	1	3	D/E	Metabolism	Solute-carrier-organic-anion-transporter-family,-member	Q	GO:0003674,GO:0005215,GO:0005575,GO:0005623,GO:0005886,GO:0005887,GO:0006575,GO:0006725,GO:0006807,GO:0006810,GO:0006811,GO:0006820,GO:0008150,GO:0008152,GO:0008509,GO:0008514,GO:0009914,GO:0009987,GO:0010817,GO:0015075,GO:0015291,GO:0015347,GO:0015349,GO:0015711,GO:0016020,GO:0016021,GO:0018958,GO:0022804,GO:0022857,GO:0031224,GO:0031226,GO:0034220,GO:0042403,GO:0042445,GO:0043252,GO:0044237,GO:…	-	ko:K14354	-	-	-	-	ko00000,ko02000	2.A.60.1.9	-	-	Kazal_2,OATP
3	1	1	5	D/E	Cellular processes signaling	negative regulation of pancreatic juice secretion	T	GO:0000122,GO:0000166,GO:0000287,GO:0000902,GO:0000904,GO:0001932,GO:0001933,GO:0001934,GO:0002028,GO:0003008,GO:0003013,GO:0003073,GO:0003084,GO:0003674,GO:0003824,GO:0004672,GO:0004674,GO:0004857,GO:0004860,GO:0005488,GO:0005515,GO:0005524,GO:0005575,GO:0005622,GO:0005623,GO:0005737,GO:0005829,GO:0005911,GO:0005912,GO:0005923,GO:0006355,GO:0006357,GO:0006464,GO:0006468,GO:0006469,GO:0006793,GO:…	2.7.11.1	ko:K08867	-	-	-	-	ko00000,ko01000,ko01001,ko01009	-	-	-	OSR1_C,Pkinase
2	4	2	1	D/E	Cellular processes signaling	Ubiquitin carboxyl-terminal hydrolase	O	-	3.4.19.12	ko:K11852	-	-	-	-	ko00000,ko01000,ko01002,ko04121	-	-	-	UCH
1	1	2	3	D/E	Poorly characterized	cofactor E-like	S	GO:0000003,GO:0003006,GO:0005575,GO:0005622,GO:0005623,GO:0005737,GO:0005856,GO:0005929,GO:0005930,GO:0007275,GO:0007276,GO:0007281,GO:0007283,GO:0007286,GO:0007291,GO:0007349,GO:0008150,GO:0009653,GO:0009987,GO:0010638,GO:0019953,GO:0022412,GO:0022414,GO:0030154,GO:0031110,GO:0031112,GO:0031114,GO:0031117,GO:0032501,GO:0032502,GO:0032504,GO:0032838,GO:0032886,GO:0033043,GO:0042995,GO:0043226,GO:…	-	-	-	-	-	-	-	-	-	-	-
1	2	2	3	D/E	Poorly characterized	intracellular sterol transport	S	-	-	-	-	-	-	-	-	-	-	-	DUF4782,GRAM
1	1	3	1	D/E	Metabolism	ornithine-decarboxylase-activity	E	GO:0001655,GO:0001822,GO:0003674,GO:0003824,GO:0004586,GO:0005488,GO:0005515,GO:0005575,GO:0005622,GO:0005623,GO:0005737,GO:0005829,GO:0006082,GO:0006520,GO:0006521,GO:0006576,GO:0006591,GO:0006595,GO:0006596,GO:0006807,GO:0007275,GO:0008150,GO:0008152,GO:0008284,GO:0009058,GO:0009308,GO:0009309,GO:0009445,GO:0009446,GO:0009605,GO:0009607,GO:0009615,GO:0009894,GO:0009987,GO:0010565,GO:0016829,GO:…	4.1.1.17	ko:K01581	ko00330,ko00480,ko01100,ko01110,ko01130,map00330,map00480,map01100,map01110,map01130	M00134	R00670	RC00299	ko00000,ko00001,ko00002,ko01000	-	-	-	Orn_Arg_deC_N,Orn_DAP_Arg_deC
3	4	1	3	D/H	Poorly characterized	Sterile alpha motif.	S	GO:0008150,GO:0018996,GO:0022404,GO:0032501,GO:0042303,GO:0042395	-	-	-	-	-	-	-	-	-	-	SAM_1
1	4	3	1	D/H	Cellular processes signaling	serine-type endopeptidase activity	O	-	-	-	-	-	-	-	-	-	-	-	Inhibitor_I9,Peptidase_S8
5	3	4	8	D/N	Metabolism	D-isomer-specific-2-hydroxyacid-dehydrogenase,-catalytic-domain	C	-	-	-	-	-	-	-	-	-	-	-	2-Hacid_dh,2-Hacid_dh_C
4	5	5	4	D/N	Poorly characterized	Ankyrin repeat	S	-	-	ko:K10380,ko:K15502,ko:K19626	ko04310,ko04624,ko05205,map04310,map04624,map05205	-	-	-	ko00000,ko00001,ko01009,ko03400,ko04812	-	-	-	Ank_2
4	2	3	6	D/N	Poorly characterized	protein import into mitochondrial intermembrane space	S	GO:0000002,GO:0003674,GO:0003824,GO:0005575,GO:0005622,GO:0005623,GO:0005737,GO:0005739,GO:0005740,GO:0005758,GO:0006139,GO:0006259,GO:0006281,GO:0006457,GO:0006458,GO:0006464,GO:0006605,GO:0006626,GO:0006725,GO:0006807,GO:0006810,GO:0006839,GO:0006886,GO:0006950,GO:0006974,GO:0006979,GO:0006996,GO:0007005,GO:0008104,GO:0008150,GO:0008152,GO:0009893,GO:0009987,GO:0010033,GO:0010467,GO:0015031,GO:…	-	ko:K17782	-	-	-	-	ko00000,ko02000,ko03029	3.A.8.1	-	-	CHCH
4	5	3	2	D/N	Information storage processing	nuclear receptor transcription coactivator activity	L	GO:0003674,GO:0003712,GO:0003713,GO:0005575,GO:0005622,GO:0005623,GO:0005634,GO:0005654,GO:0006355,GO:0006357,GO:0008150,GO:0009889,GO:0009891,GO:0009893,GO:0010468,GO:0010556,GO:0010557,GO:0010604,GO:0010628,GO:0019216,GO:0019219,GO:0019222,GO:0030374,GO:0031323,GO:0031325,GO:0031326,GO:0031328,GO:0031974,GO:0031981,GO:0043226,GO:0043227,GO:0043229,GO:0043231,GO:0043233,GO:0044422,GO:0044424,GO:…	-	-	-	-	-	-	-	-	-	-	AAA_11,AAA_12,RNB
4	2	1	1	D/N	Information storage processing	DNA strand elongation involved in DNA replication	L	GO:0000228,GO:0000723,GO:0000731,GO:0003674,GO:0003824,GO:0003887,GO:0005575,GO:0005622,GO:0005623,GO:0005634,GO:0005654,GO:0005657,GO:0005694,GO:0006139,GO:0006259,GO:0006260,GO:0006261,GO:0006271,GO:0006281,GO:0006283,GO:0006289,GO:0006296,GO:0006297,GO:0006301,GO:0006725,GO:0006807,GO:0006950,GO:0006974,GO:0006996,GO:0007049,GO:0008150,GO:0008152,GO:0009058,GO:0009059,GO:0009987,GO:0016043,GO:…	-	ko:K02328	ko00230,ko00240,ko01100,ko03030,ko03410,ko03420,ko03430,ko03440,ko05166,map00230,map00240,map01100,map03030,map03410,map03420,map03430,map03440,map05166	M00262	R00375,R00376,R00377,R00378	RC02795	ko00000,ko00001,ko00002,ko03032,ko03400	-	-	-	DNA_pol_E_B
4	2	2	3	D/N	Cellular processes signaling	fibroblast growth factor binding	U	GO:0000137,GO:0000138,GO:0000139,GO:0003674,GO:0005488,GO:0005515,GO:0005575,GO:0005622,GO:0005623,GO:0005737,GO:0005794,GO:0005795,GO:0005797,GO:0012505,GO:0016020,GO:0016021,GO:0017134,GO:0019838,GO:0031090,GO:0031224,GO:0031984,GO:0031985,GO:0043226,GO:0043227,GO:0043229,GO:0043231,GO:0044422,GO:0044424,GO:0044425,GO:0044431,GO:0044444,GO:0044446,GO:0044464,GO:0098588,GO:0098791	-	ko:K06816	ko04514,map04514	-	-	-	ko00000,ko00001,ko04516	-	-	-	Cys_rich_FGFR
2	3	3	2	D/N	Metabolism	Receptor-for-ATP-that-acts-as-a-ligand-gated-ion-channel	P	GO:0000003,GO:0000166,GO:0001505,GO:0001508,GO:0001614,GO:0001775,GO:0001820,GO:0001882,GO:0001883,GO:0001894,GO:0002028,GO:0002252,GO:0002263,GO:0002274,GO:0002275,GO:0002283,GO:0002351,GO:0002366,GO:0002376,GO:0002442,GO:0002443,GO:0002444,GO:0002446,GO:0002532,GO:0002554,GO:0002576,GO:0002682,GO:0002684,GO:0002685,GO:0002687,GO:0002931,GO:0003008,GO:0003012,GO:0003013,GO:0003018,GO:0003056,GO:…	-	ko:K05215,ko:K05216,ko:K05218,ko:K05219	ko04020,ko04080,ko04611,ko04742,map04020,map04080,map04611,map04742	-	-	-	ko00000,ko00001,ko04040	1.A.7.1,1.A.7.1.1,1.A.7.1.2,1.A.7.1.4,1.A.7.1.5,1.A.7.3.1	-	-	P2X_receptor
2	4	2	2	D/N	Poorly characterized	Avidin family	S	-	-	-	-	-	-	-	-	-	-	-	Avidin
4	1	1	1	D/S	Cellular processes signaling	WW domain-binding protein	T	GO:0000003,GO:0000228,GO:0000785,GO:0000790,GO:0000976,GO:0000977,GO:0000978,GO:0000979,GO:0000987,GO:0001012,GO:0001046,GO:0001047,GO:0001067,GO:0001775,GO:0003674,GO:0003676,GO:0003677,GO:0003682,GO:0003690,GO:0003712,GO:0003713,GO:0005102,GO:0005488,GO:0005515,GO:0005575,GO:0005622,GO:0005623,GO:0005634,GO:0005694,GO:0005737,GO:0005856,GO:0005929,GO:0006355,GO:0006357,GO:0006996,GO:0006997,GO:…	-	-	-	-	-	-	-	-	-	-	GRAM
4	4	1	3	E/A	Metabolism	3-hydroxyanthranilate-3,4-dioxygenase-activity	E	GO:0000334,GO:0003674,GO:0003824,GO:0005488,GO:0005506,GO:0005575,GO:0005622,GO:0005623,GO:0005737,GO:0005739,GO:0005740,GO:0005829,GO:0006082,GO:0006091,GO:0006139,GO:0006520,GO:0006568,GO:0006569,GO:0006576,GO:0006586,GO:0006725,GO:0006732,GO:0006733,GO:0006753,GO:0006793,GO:0006796,GO:0006807,GO:0008144,GO:0008150,GO:0008152,GO:0008198,GO:0009055,GO:0009056,GO:0009058,GO:0009063,GO:0009072,GO:…	1.13.11.6	ko:K00452	ko00380,ko01100,map00380,map01100	M00038	R02665	RC00387	ko00000,ko00001,ko00002,ko01000	-	-	-	3-HAO
3	2	3	3	E/A	Cellular processes signaling	A disintegrin and metalloproteinase with thrombospondin motifs	O	-	-	ko:K19382	-	-	-	-	ko00000,ko03036	-	-	-	DUF1619
2	3	2	4	E/A	Cellular processes signaling	benzodiazepine receptor binding	T	-	-	-	-	-	-	-	-	-	-	-	DUF4527,SH3_2
1	2	3	1	E/A	Poorly characterized	protein complex 5, zeta 1 subunit	S	GO:0000724,GO:0000725,GO:0005575,GO:0005622,GO:0005623,GO:0005634,GO:0005654,GO:0005737,GO:0006139,GO:0006259,GO:0006281,GO:0006302,GO:0006310,GO:0006725,GO:0006807,GO:0006810,GO:0006950,GO:0006974,GO:0008150,GO:0008152,GO:0009987,GO:0016020,GO:0016192,GO:0016197,GO:0016604,GO:0016607,GO:0030117,GO:0030119,GO:0031974,GO:0031981,GO:0032991,GO:0033554,GO:0034641,GO:0043170,GO:0043226,GO:0043227,GO:…	-	ko:K19025	-	-	-	-	ko00000,ko03400	-	-	-	SPG48
1	2	1	1	E/A	Information storage processing	8-oxo-7,8-dihydroguanine DNA N-glycosylase activity	L	GO:0000702,GO:0001101,GO:0002526,GO:0003674,GO:0003676,GO:0003677,GO:0003684,GO:0003824,GO:0003906,GO:0004518,GO:0004519,GO:0005488,GO:0005515,GO:0005575,GO:0005622,GO:0005623,GO:0005634,GO:0005654,GO:0005737,GO:0005739,GO:0006139,GO:0006220,GO:0006244,GO:0006259,GO:0006281,GO:0006282,GO:0006284,GO:0006285,GO:0006289,GO:0006304,GO:0006355,GO:0006725,GO:0006753,GO:0006793,GO:0006796,GO:0006807,GO:…	4.2.99.18	ko:K03660,ko:K20315	ko03410,map03410	-	-	-	ko00000,ko00001,ko01000,ko03400,ko04131	-	-	-	HhH-GPD,OGG_N
4	4	5	3	E/D	Cellular processes signaling	positive regulation of low-density lipoprotein particle receptor biosynthetic process	A	GO:0000003,GO:0000122,GO:0000228,GO:0000375,GO:0000377,GO:0000398,GO:0000785,GO:0000790,GO:0000976,GO:0000977,GO:0000978,GO:0000981,GO:0000982,GO:0000987,GO:0001012,GO:0001067,GO:0001077,GO:0001101,GO:0001228,GO:0001541,GO:0001558,GO:0001654,GO:0001655,GO:0001678,GO:0001822,GO:0001889,GO:0002376,GO:0002520,GO:0002526,GO:0003006,GO:0003674,GO:0003676,GO:0003677,GO:0003690,GO:0003697,GO:0003700,GO:…	2.4.1.133	ko:K00733,ko:K12886	ko00532,ko00534,ko01100,ko03040,ko05168,ko05203,ko05206,map00532,map00534,map01100,map03040,map05168,map05203,map05206	M00057	R05926	-	ko00000,ko00001,ko00002,ko01000,ko01003,ko03041	-	GT7	-	KH_1
1	6	5	8	E/D	Poorly characterized	calcium channel flower	S	GO:0003674,GO:0005215,GO:0005216,GO:0005261,GO:0005262,GO:0005575,GO:0005622,GO:0005623,GO:0005737,GO:0005886,GO:0005887,GO:0006810,GO:0006811,GO:0006812,GO:0006816,GO:0006873,GO:0006874,GO:0006875,GO:0006897,GO:0007204,GO:0007275,GO:0007399,GO:0008021,GO:0008150,GO:0008324,GO:0009987,GO:0010941,GO:0010942,GO:0012505,GO:0012506,GO:0015075,GO:0015085,GO:0015267,GO:0015318,GO:0016020,GO:0016021,GO:…	-	-	-	-	-	-	-	-	-	-	Cg6151-P
4	6	2	3	E/D	Poorly characterized	negative chemotaxis	S	GO:0000902,GO:0000904,GO:0001525,GO:0001558,GO:0001568,GO:0001569,GO:0001763,GO:0001935,GO:0001936,GO:0001938,GO:0001944,GO:0002009,GO:0002040,GO:0002043,GO:0003008,GO:0003674,GO:0004888,GO:0005102,GO:0005488,GO:0005515,GO:0005539,GO:0005575,GO:0005576,GO:0005615,GO:0005623,GO:0005886,GO:0006928,GO:0006935,GO:0007154,GO:0007155,GO:0007162,GO:0007165,GO:0007166,GO:0007267,GO:0007275,GO:0007399,GO:…	-	ko:K06841	ko04360,map04360	-	-	-	ko00000,ko00001,ko04516	-	-	-	TSP_1
4	2	2	3	E/D	Cellular processes signaling	acidic dipeptidase 2	O	GO:0003674,GO:0003824,GO:0004180,GO:0004181,GO:0005575,GO:0006508,GO:0006807,GO:0008150,GO:0008152,GO:0008233,GO:0008235,GO:0008237,GO:0008238,GO:0016020,GO:0016787,GO:0019538,GO:0043170,GO:0044238,GO:0070011,GO:0071704,GO:0140096,GO:1901564	3.4.17.21	ko:K01301	-	-	-	-	ko00000,ko01000,ko01002	-	-	-	-
3	2	5	2	E/D	Cellular processes signaling	cerebellar Purkinje cell layer maturation	U	GO:0000139,GO:0002164,GO:0002165,GO:0002168,GO:0002790,GO:0005575,GO:0005622,GO:0005623,GO:0005737,GO:0005783,GO:0005789,GO:0005794,GO:0005798,GO:0005829,GO:0006810,GO:0006886,GO:0006888,GO:0006890,GO:0006891,GO:0007275,GO:0007399,GO:0007417,GO:0007420,GO:0007424,GO:0007431,GO:0007435,GO:0007436,GO:0007610,GO:0007626,GO:0008104,GO:0008150,GO:0008344,GO:0009306,GO:0009653,GO:0009791,GO:0009886,GO:…	-	ko:K06258,ko:K20471	ko04512,map04512	-	-	-	ko00000,ko00001,ko02000,ko04131	2.A.1.22	-	-	Adap_comp_sub,Clat_adaptor_s
3	4	2	6	E/D	Poorly characterized	torsin-1A-interacting protein 1	S	GO:0001671,GO:0003674,GO:0005488,GO:0005515,GO:0005521,GO:0005575,GO:0005622,GO:0005623,GO:0005634,GO:0005635,GO:0006996,GO:0006997,GO:0006998,GO:0008047,GO:0008092,GO:0008104,GO:0008150,GO:0009987,GO:0010256,GO:0012505,GO:0016020,GO:0016043,GO:0019899,GO:0030234,GO:0031090,GO:0031965,GO:0031967,GO:0031975,GO:0032781,GO:0033036,GO:0033365,GO:0034504,GO:0034613,GO:0043085,GO:0043226,GO:0043227,GO:…	-	-	-	-	-	-	-	-	-	-	LAP1C
2	4	3	4	E/D	Information storage processing	valyl-tRNA aminoacylation	J	GO:0003674,GO:0003824,GO:0004812,GO:0004832,GO:0005575,GO:0005622,GO:0005623,GO:0005737,GO:0005829,GO:0006082,GO:0006139,GO:0006399,GO:0006412,GO:0006418,GO:0006438,GO:0006518,GO:0006520,GO:0006725,GO:0006807,GO:0007275,GO:0007568,GO:0008150,GO:0008152,GO:0008340,GO:0009058,GO:0009059,GO:0009987,GO:0010259,GO:0010467,GO:0016070,GO:0016874,GO:0016875,GO:0019538,GO:0019752,GO:0032501,GO:0032502,GO:…	6.1.1.9	ko:K01873	ko00970,map00970	M00359,M00360	R03665	RC00055,RC00523	ko00000,ko00001,ko00002,ko01000,ko01007,ko03016	-	-	-	Anticodon_1,tRNA-synt_1
3	3	3	4	E/D	Cellular processes signaling	protein localization to nuclear inner membrane	U	GO:0000003,GO:0000212,GO:0000226,GO:0000280,GO:0000972,GO:0001555,GO:0001654,GO:0003006,GO:0003674,GO:0003682,GO:0005198,GO:0005488,GO:0005515,GO:0005575,GO:0005622,GO:0005623,GO:0005634,GO:0005635,GO:0005643,GO:0005737,GO:0006403,GO:0006405,GO:0006606,GO:0006810,GO:0006886,GO:0006913,GO:0006996,GO:0006997,GO:0007010,GO:0007015,GO:0007017,GO:0007049,GO:0007051,GO:0007053,GO:0007088,GO:0007096,GO:…	-	ko:K14312	ko03013,map03013	M00427	-	-	ko00000,ko00001,ko00002,ko03019	1.I.1	-	-	Nucleoporin_C
2	5	4	3	E/D	Cellular processes signaling	protein serine/threonine phosphatase activity	T	GO:0000003,GO:0000079,GO:0000086,GO:0000278,GO:0000280,GO:0000793,GO:0001556,GO:0001932,GO:0001933,GO:0002119,GO:0002164,GO:0003006,GO:0003674,GO:0003824,GO:0004672,GO:0004674,GO:0004712,GO:0004713,GO:0004857,GO:0004860,GO:0004861,GO:0005575,GO:0005622,GO:0005623,GO:0005634,GO:0005635,GO:0005654,GO:0005694,GO:0005730,GO:0005737,GO:0005783,GO:0005794,GO:0005829,GO:0005886,GO:0006464,GO:0006468,GO:…	2.7.11.1	ko:K06633	ko04110,ko04114,ko04914,map04110,map04114,map04914	-	-	-	ko00000,ko00001,ko01000,ko01001,ko01009	-	-	-	Pkinase
4	3	2	2	E/D	Cellular processes signaling	regulation of Schwann cell chemotaxis	T	GO:0000902,GO:0001726,GO:0001932,GO:0001934,GO:0002791,GO:0003008,GO:0003012,GO:0003300,GO:0003674,GO:0005085,GO:0005088,GO:0005089,GO:0005096,GO:0005102,GO:0005488,GO:0005515,GO:0005543,GO:0005575,GO:0005622,GO:0005623,GO:0005634,GO:0005737,GO:0005829,GO:0005886,GO:0005911,GO:0005929,GO:0006915,GO:0006928,GO:0006996,GO:0007010,GO:0007154,GO:0007155,GO:0007160,GO:0007165,GO:0007166,GO:0007167,GO:…	-	ko:K05731,ko:K16847	ko04014,ko04015,ko04024,ko04062,ko04530,ko04810,ko05205,map04014,map04015,map04024,map04062,map04530,map04810,map05205	-	-	-	ko00000,ko00001	-	-	-	PH,RBD,RhoGEF,WH1
3	2	4	5	E/D	Cellular processes signaling	lipoprotein receptor-related protein	T	-	-	ko:K20053	-	-	-	-	ko00000,ko04131	-	-	-	CUB,FXa_inhibition,Ig_3,Ldl_recept_b,Trypsin
4	6	4	1	E/D	Poorly characterized	NACHT domain	S	-	-	ko:K12800	ko04217,ko04621,ko05133,ko05164,map04217,map04621,map05133,map05164	-	-	-	ko00000,ko00001,ko04131	-	-	-	NACHT
1	4	3	3	E/D	Information storage processing	cytoplasmic pattern recognition receptor signaling pathway in response to virus	A	GO:0000003,GO:0000228,GO:0000578,GO:0000793,GO:0000794,GO:0001726,GO:0001817,GO:0001818,GO:0001819,GO:0002218,GO:0002221,GO:0002230,GO:0002252,GO:0002253,GO:0002376,GO:0002682,GO:0002684,GO:0002697,GO:0002753,GO:0002757,GO:0002758,GO:0002764,GO:0002791,GO:0002793,GO:0002831,GO:0003002,GO:0003006,GO:0003674,GO:0003676,GO:0003677,GO:0003690,GO:0003723,GO:0003725,GO:0003727,GO:0003824,GO:0005488,GO:…	3.6.3.14,3.6.4.13	ko:K12646,ko:K12647	ko04064,ko04622,ko04623,ko05160,ko05161,ko05162,ko05164,ko05168,ko05169,map04064,map04622,map04623,map05160,map05161,map05162,map05164,map05168,map05169	-	-	-	ko00000,ko00001,ko01000	-	-	-	CARD_2,Helicase_C,RIG-I_C-RD,ResIII
3	4	2	2	E/D	Cellular processes signaling	cellular response to cell-matrix adhesion	O	GO:0000082,GO:0000086,GO:0000151,GO:0000209,GO:0000278,GO:0001654,GO:0003674,GO:0003824,GO:0004842,GO:0005488,GO:0005515,GO:0005575,GO:0005622,GO:0005623,GO:0005634,GO:0005654,GO:0005730,GO:0005737,GO:0005829,GO:0006464,GO:0006508,GO:0006511,GO:0006807,GO:0007049,GO:0007113,GO:0007275,GO:0007423,GO:0007444,GO:0008150,GO:0008152,GO:0008283,GO:0008284,GO:0009056,GO:0009057,GO:0009888,GO:0009893,GO:…	-	ko:K03875	ko04068,ko04110,ko04120,ko04150,ko05168,ko05169,ko05200,ko05203,ko05222,map04068,map04110,map04120,map04150,map05168,map05169,map05200,map05203,map05222	M00381	-	-	ko00000,ko00001,ko00002,ko04121	-	-	-	F-box-like
2	4	1	4	E/D	Information storage processing	beta-tubulin binding	K	GO:0000122,GO:0000226,GO:0003674,GO:0003682,GO:0003712,GO:0003714,GO:0005488,GO:0005515,GO:0005575,GO:0005622,GO:0005623,GO:0005634,GO:0005737,GO:0005813,GO:0005815,GO:0005856,GO:0006355,GO:0006357,GO:0006996,GO:0007010,GO:0007017,GO:0007049,GO:0007098,GO:0008092,GO:0008150,GO:0009889,GO:0009890,GO:0009892,GO:0009987,GO:0010468,GO:0010556,GO:0010558,GO:0010605,GO:0010629,GO:0015630,GO:0015631,GO:…	-	-	-	-	-	-	-	-	-	-	Prefoldin
2	3	4	1	E/D	Information storage processing	Catalytic subunit of the poly(A)-nuclease (PAN) deadenylation complex, one of two cytoplasmic mRNA deadenylases involved in general and miRNA-mediated mRNA turnover. PAN specifically shortens poly(A) tails of RNA and the activity is stimulated by poly(A)-binding protein (PABP). PAN deadenylation is followed by rapid degradation of the shortened mRNA tails by the CCR4-NOT complex. Deadenylated mRN…	L	GO:0000003,GO:0000175,GO:0000288,GO:0000289,GO:0000291,GO:0000932,GO:0000956,GO:0003674,GO:0003824,GO:0004518,GO:0004527,GO:0004532,GO:0004535,GO:0004540,GO:0005488,GO:0005515,GO:0005575,GO:0005622,GO:0005623,GO:0005737,GO:0005829,GO:0006139,GO:0006401,GO:0006402,GO:0006725,GO:0006807,GO:0008150,GO:0008152,GO:0008408,GO:0009056,GO:0009057,GO:0009892,GO:0009987,GO:0010468,GO:0010605,GO:0010629,GO:…	3.1.13.4	ko:K12571	ko03018,map03018	-	-	-	ko00000,ko00001,ko01000,ko03019	-	-	-	RNase_T,UCH_1
2	5	2	2	E/D	Information storage processing	DNA primase activity	L	GO:0000082,GO:0000228,GO:0000278,GO:0000428,GO:0000723,GO:0003674,GO:0003676,GO:0003677,GO:0003697,GO:0003824,GO:0003887,GO:0003896,GO:0003899,GO:0005488,GO:0005575,GO:0005622,GO:0005623,GO:0005634,GO:0005654,GO:0005657,GO:0005658,GO:0005694,GO:0006139,GO:0006259,GO:0006260,GO:0006261,GO:0006269,GO:0006725,GO:0006807,GO:0006996,GO:0007049,GO:0008150,GO:0008152,GO:0009058,GO:0009059,GO:0009987,GO:…	-	ko:K02684,ko:K16733	ko00230,ko00240,ko01100,ko03030,map00230,map00240,map01100,map03030	M00261	R00375,R00376,R00377,R00378	RC02795	ko00000,ko00001,ko00002,ko01000,ko03032,ko03036,ko04131	-	-	-	DNA_primase_S
2	4	3	1	E/D	Poorly characterized	Rab GTPase binding	S	GO:0003674,GO:0005488,GO:0005515,GO:0005575,GO:0005622,GO:0005623,GO:0005737,GO:0005794,GO:0005802,GO:0006996,GO:0008150,GO:0009987,GO:0010256,GO:0012505,GO:0016043,GO:0016050,GO:0017016,GO:0017137,GO:0019899,GO:0021700,GO:0030424,GO:0031267,GO:0031984,GO:0032502,GO:0033363,GO:0036477,GO:0040012,GO:0042995,GO:0043005,GO:0043025,GO:0043226,GO:0043227,GO:0043229,GO:0043231,GO:0044297,GO:0044422,GO:…	-	-	-	-	-	-	-	-	-	-	-
5	2	1	3	E/D	Poorly characterized	Coiled-coil domain containing 157	S	-	-	-	-	-	-	-	-	-	-	-	-
1	6	2	3	E/D	Metabolism	glucuronosyltransferase-activity	G	GO:0000166,GO:0003674,GO:0003824,GO:0004345,GO:0005488,GO:0005575,GO:0005622,GO:0005623,GO:0005737,GO:0005739,GO:0005783,GO:0005788,GO:0005975,GO:0006081,GO:0006098,GO:0006139,GO:0006725,GO:0006732,GO:0006733,GO:0006739,GO:0006753,GO:0006793,GO:0006796,GO:0006807,GO:0008150,GO:0008152,GO:0009117,GO:0009987,GO:0012505,GO:0016491,GO:0016614,GO:0016616,GO:0016787,GO:0016788,GO:0017057,GO:0019362,GO:…	1.1.1.47,3.1.1.31	ko:K13937	ko00030,ko01100,ko01110,ko01200,map00030,map01100,map01110,map01200	M00004,M00006	R02035,R02736	RC00001,RC00066,RC00537	ko00000,ko00001,ko00002,ko01000	-	-	-	G6PD_C,G6PD_N,Glucosamine_iso
4	3	2	1	E/D	Information storage processing	transposition, RNA-mediated	J	-	-	-	-	-	-	-	-	-	-	-	-
3	3	3	1	E/D	Poorly characterized	cilium assembly	S	GO:0002791,GO:0002792,GO:0005575,GO:0005622,GO:0005623,GO:0005634,GO:0005737,GO:0005814,GO:0005815,GO:0005856,GO:0005929,GO:0006996,GO:0008150,GO:0009987,GO:0015630,GO:0016043,GO:0022607,GO:0030030,GO:0030031,GO:0032879,GO:0032880,GO:0036064,GO:0042995,GO:0043226,GO:0043227,GO:0043228,GO:0043229,GO:0043231,GO:0043232,GO:0044085,GO:0044422,GO:0044424,GO:0044430,GO:0044441,GO:0044444,GO:0044446,GO:…	-	-	-	-	-	-	-	-	-	-	FAM92
2	3	3	2	E/D	Cellular processes signaling	positive regulation of protein geranylgeranylation	T	GO:0000902,GO:0000904,GO:0001654,GO:0001745,GO:0001751,GO:0001754,GO:0001932,GO:0001934,GO:0001941,GO:0003008,GO:0003674,GO:0003824,GO:0004672,GO:0004713,GO:0004714,GO:0004888,GO:0005488,GO:0005515,GO:0005575,GO:0005623,GO:0005886,GO:0005887,GO:0006355,GO:0006464,GO:0006468,GO:0006793,GO:0006796,GO:0006807,GO:0006928,GO:0006935,GO:0006950,GO:0006996,GO:0007154,GO:0007165,GO:0007166,GO:0007167,GO:…	2.7.10.1	ko:K05122,ko:K05129	-	-	-	-	ko00000,ko01000,ko01001,ko01020,ko04050	-	-	-	Fz,Ig_3,Pkinase_Tyr
3	3	2	2	E/D	Information storage processing	DNA replication initiation	L	GO:0000003,GO:0000082,GO:0000166,GO:0000278,GO:0000785,GO:0002064,GO:0002065,GO:0002066,GO:0003006,GO:0003674,GO:0003676,GO:0003677,GO:0003697,GO:0005488,GO:0005515,GO:0005524,GO:0005575,GO:0005622,GO:0005623,GO:0005634,GO:0005654,GO:0005694,GO:0006139,GO:0006259,GO:0006260,GO:0006261,GO:0006268,GO:0006275,GO:0006277,GO:0006725,GO:0006807,GO:0006996,GO:0007049,GO:0007276,GO:0007281,GO:0007292,GO:…	3.6.4.12	ko:K02542	ko03030,ko04110,ko04111,ko04113,map03030,map04110,map04111,map04113	M00285	-	-	ko00000,ko00001,ko00002,ko01000,ko03032	-	-	-	MCM,MCM_N,MCM_OB
1	4	2	1	E/D	Poorly characterized	sulfotransferase activity	S	-	-	ko:K01025	-	-	-	-	ko00000,ko01000	-	-	-	Sulfotransfer_1
1	2	1	1	E/D	Poorly characterized	Centrosomal protein	S	GO:0003008,GO:0003341,GO:0003351,GO:0005575,GO:0005622,GO:0005623,GO:0005737,GO:0005813,GO:0005815,GO:0005856,GO:0006810,GO:0006928,GO:0006996,GO:0007017,GO:0007018,GO:0007275,GO:0007368,GO:0007389,GO:0007600,GO:0008150,GO:0009799,GO:0009855,GO:0009987,GO:0010564,GO:0010824,GO:0010970,GO:0015630,GO:0016043,GO:0022607,GO:0030030,GO:0030031,GO:0030705,GO:0031503,GO:0032386,GO:0032387,GO:0032400,GO:…	2.7.10.1	ko:K16540,ko:K17480	-	-	-	-	ko00000,ko01000,ko01001,ko01009,ko03036	-	-	-	-
1	2	1	1	E/D	Metabolism	malate-dehydrogenase-(decarboxylating)-(NAD+)-activity	C	GO:0000166,GO:0003674,GO:0003824,GO:0004470,GO:0004471,GO:0004473,GO:0005488,GO:0005575,GO:0005622,GO:0005623,GO:0005737,GO:0005739,GO:0005759,GO:0005829,GO:0005975,GO:0006082,GO:0006090,GO:0006091,GO:0006099,GO:0006101,GO:0006108,GO:0006139,GO:0006140,GO:0006725,GO:0006732,GO:0006733,GO:0006739,GO:0006741,GO:0006753,GO:0006793,GO:0006796,GO:0006807,GO:0007275,GO:0007568,GO:0008150,GO:0008152,GO:…	1.1.1.38,1.1.1.40	ko:K00027,ko:K00029	ko00620,ko00710,ko01100,ko01120,ko01200,ko02020,map00620,map00710,map01100,map01120,map01200,map02020	M00169,M00172	R00214,R00216	RC00105	ko00000,ko00001,ko00002,ko01000	-	-	-	Malic_M,malic
4	5	1	4	E/G	Cellular processes signaling	Frizzled	T	-	2.7.10.1	ko:K05094,ko:K09614	ko01521,ko04010,ko04014,ko04015,ko04144,ko04151,ko04550,ko04810,ko05200,ko05206,ko05219,ko05230,map01521,map04010,map04014,map04015,map04144,map04151,map04550,map04810,map05200,map05206,map05219,map05230	-	-	-	ko00000,ko00001,ko01000,ko01001,ko01002,ko01020,ko04050,ko04090	-	-	-	Fz
4	3	3	2	E/K	Metabolism	Catalyzes-the-reversible-phosphorolysis-of-thymidine.-The-produced-molecules-are-then-utilized-as-carbon-and-energy-sources-or-in-the-rescue-of-pyrimidine-bases-for-nucleotide-synthesis	G	GO:0000002,GO:0003674,GO:0003824,GO:0004645,GO:0005488,GO:0005515,GO:0005575,GO:0005622,GO:0005623,GO:0005737,GO:0005829,GO:0006139,GO:0006213,GO:0006725,GO:0006807,GO:0006935,GO:0006996,GO:0007005,GO:0007275,GO:0008150,GO:0008152,GO:0008655,GO:0009032,GO:0009056,GO:0009058,GO:0009116,GO:0009163,GO:0009164,GO:0009605,GO:0009653,GO:0009887,GO:0009987,GO:0010646,GO:0016043,GO:0016740,GO:0016757,GO:…	2.4.2.4	ko:K00758	ko00240,ko00983,ko01100,ko05219,map00240,map00983,map01100,map05219	-	R01570,R02484,R08222,R08230	RC00063	ko00000,ko00001,ko01000	-	-	-	Glycos_trans_3N,Glycos_transf_3,PYNP_C
4	2	6	2	E/K	Poorly characterized	telomerase activity	S	-	-	-	-	-	-	-	-	-	-	-	DUF4062
4	3	3	3	E/K	Poorly characterized	exonuclease	S	GO:0003674,GO:0003824,GO:0004518,GO:0004527,GO:0004529,GO:0004536,GO:0005488,GO:0005515,GO:0005575,GO:0005622,GO:0005623,GO:0005634,GO:0005654,GO:0005737,GO:0005829,GO:0006139,GO:0006259,GO:0006281,GO:0006725,GO:0006807,GO:0006950,GO:0006974,GO:0008150,GO:0008152,GO:0008296,GO:0008297,GO:0008310,GO:0008408,GO:0008409,GO:0009987,GO:0016787,GO:0016788,GO:0016796,GO:0016895,GO:0031974,GO:0031981,GO:…	-	ko:K17815	-	-	-	-	ko00000,ko01000,ko03400	-	-	-	Exo5
3	4	3	2	E/K	Cellular processes signaling	homophilic cell adhesion via plasma membrane adhesion molecules	T	-	-	ko:K09614,ko:K16669	ko04391,ko04392,map04391,map04392	-	-	-	ko00000,ko00001,ko01000,ko01002,ko04516	-	-	-	Lectin_C,Sushi
3	1	1	1	E/K	Poorly characterized	hydrolase activity, acting on ester bonds	S	GO:0001523,GO:0003674,GO:0003824,GO:0004620,GO:0004622,GO:0004623,GO:0005575,GO:0005623,GO:0005886,GO:0005903,GO:0006066,GO:0006629,GO:0006644,GO:0006650,GO:0006720,GO:0006721,GO:0006793,GO:0006796,GO:0006807,GO:0008150,GO:0008152,GO:0009987,GO:0010817,GO:0016020,GO:0016101,GO:0016298,GO:0016787,GO:0016788,GO:0019637,GO:0031253,GO:0031526,GO:0034308,GO:0034754,GO:0036151,GO:0042445,GO:0042572,GO:…	3.1.1.4,3.1.1.5	ko:K14621	ko00564,ko00565,ko00590,ko00591,ko00592,ko01100,ko01110,ko04977,map00564,map00565,map00590,map00591,map00592,map01100,map01110,map04977	-	R01315,R01317,R02053,R02746,R02747,R03416,R03417,R07064,R07379,R07387,R07859	RC00020,RC00037,RC00041,RC00094	ko00000,ko00001,ko01000,ko04131	-	-	-	-
2	1	4	4	E/L	Poorly characterized	Essential protein Yae1, N terminal	S	GO:0006412,GO:0006413,GO:0006518,GO:0006807,GO:0008150,GO:0008152,GO:0009058,GO:0009059,GO:0009987,GO:0010467,GO:0019538,GO:0022613,GO:0034641,GO:0034645,GO:0042254,GO:0042273,GO:0043043,GO:0043170,GO:0043603,GO:0043604,GO:0044085,GO:0044237,GO:0044238,GO:0044249,GO:0044260,GO:0044267,GO:0044271,GO:0071704,GO:0071840,GO:1901564,GO:1901566,GO:1901576	-	-	-	-	-	-	-	-	-	-	Yae1_N
4	2	2	6	E/Q	Cellular processes signaling	Werner syndrome	A	GO:0000018,GO:0000217,GO:0000287,GO:0000400,GO:0000403,GO:0000405,GO:0000723,GO:0000724,GO:0000725,GO:0000731,GO:0000781,GO:0001302,GO:0001325,GO:0003674,GO:0003676,GO:0003677,GO:0003678,GO:0003682,GO:0003684,GO:0003824,GO:0004003,GO:0004386,GO:0004518,GO:0004527,GO:0005488,GO:0005515,GO:0005575,GO:0005622,GO:0005623,GO:0005634,GO:0005654,GO:0005657,GO:0005694,GO:0005730,GO:0005737,GO:0005813,GO:…	3.6.4.12	ko:K10900	-	-	-	-	ko00000,ko01000,ko03032,ko03400	-	-	-	HRDC,HTH_40
2	2	2	3	E/Q	Poorly characterized	Ion transport protein	S	-	-	-	-	-	-	-	-	-	-	-	Ank_2,Ank_3,Ank_4,Ion_trans
4	3	4	2	E/V	Cellular processes signaling	protein K48-linked ubiquitination	O	GO:0000209,GO:0003674,GO:0003824,GO:0004842,GO:0005575,GO:0005622,GO:0005623,GO:0005634,GO:0005730,GO:0005737,GO:0005773,GO:0005829,GO:0006464,GO:0006508,GO:0006511,GO:0006807,GO:0007275,GO:0007399,GO:0008150,GO:0008152,GO:0009056,GO:0009057,GO:0009987,GO:0010721,GO:0010769,GO:0010771,GO:0016567,GO:0016740,GO:0019538,GO:0019787,GO:0019941,GO:0022008,GO:0022603,GO:0022604,GO:0030154,GO:0030163,GO:…	2.3.2.27	ko:K10642,ko:K15712	-	-	-	-	ko00000,ko01000,ko01009,ko04121	-	-	-	zf-RING_2
3	2	4	2	F/L	Cellular processes signaling	Integrin alpha	W	-	-	-	-	-	-	-	-	-	-	-	FG-GAP,Integrin_alpha2
2	4	4	5	F/L	Metabolism	Belongs-to-the-short-chain-dehydrogenases-reductases-(SDR)-family	Q	GO:0001523,GO:0003008,GO:0003674,GO:0003824,GO:0004745,GO:0005575,GO:0005622,GO:0005623,GO:0005634,GO:0005730,GO:0005737,GO:0005783,GO:0005788,GO:0005789,GO:0005829,GO:0006066,GO:0006082,GO:0006091,GO:0006629,GO:0006694,GO:0006702,GO:0006706,GO:0006710,GO:0006720,GO:0006721,GO:0007600,GO:0007601,GO:0008150,GO:0008152,GO:0008202,GO:0008209,GO:0008610,GO:0009055,GO:0009056,GO:0009058,GO:0009987,GO:…	1.1.1.105,1.1.1.239,1.1.1.315,1.1.1.62	ko:K00061,ko:K11154,ko:K13369	ko00140,ko00830,ko01100,map00140,map00830,map01100	-	R01836,R02124,R02352,R02353,R03048,R04681,R04682,R08382,R08945,R08980	RC00127,RC00261,RC00649	ko00000,ko00001,ko01000	-	-	-	adh_short
2	5	3	3	F/L	Poorly characterized	Endonuclease/Exonuclease/phosphatase family	S	-	-	-	-	-	-	-	-	-	-	-	Exo_endo_phos_2
3	3	3	3	F/L	Metabolism	Solute-carrier-family-22,-member-18	G	GO:0003008,GO:0003674,GO:0005215,GO:0005488,GO:0005515,GO:0005575,GO:0005622,GO:0005623,GO:0005634,GO:0005635,GO:0005737,GO:0005886,GO:0005887,GO:0006810,GO:0006811,GO:0006812,GO:0006820,GO:0006855,GO:0007588,GO:0008150,GO:0008324,GO:0008509,GO:0008514,GO:0012505,GO:0015075,GO:0015077,GO:0015078,GO:0015238,GO:0015291,GO:0015297,GO:0015298,GO:0015299,GO:0015307,GO:0015318,GO:0015672,GO:0015695,GO:…	-	ko:K08214	-	-	-	-	ko00000,ko02000	2.A.1	-	-	MFS_1
4	3	2	1	F/L	Metabolism	threonine-type-endopeptidase-activity	E	GO:0000003,GO:0003674,GO:0003824,GO:0004175,GO:0004298,GO:0005488,GO:0005515,GO:0006355,GO:0006508,GO:0006807,GO:0006950,GO:0006952,GO:0007276,GO:0007283,GO:0008150,GO:0008152,GO:0008233,GO:0009605,GO:0009607,GO:0009617,GO:0009889,GO:0009891,GO:0009893,GO:0010467,GO:0010468,GO:0010556,GO:0010557,GO:0010604,GO:0010628,GO:0016485,GO:0016787,GO:0019219,GO:0019222,GO:0019538,GO:0019953,GO:0022414,GO:…	-	ko:K08657	-	-	-	-	ko00000,ko01000,ko01002	-	-	-	Asparaginase_2
1	2	2	4	F/L	Information storage processing	mitochondrial tRNA 3'-trailer cleavage, endonucleolytic	K	GO:0000003,GO:0000394,GO:0000959,GO:0000963,GO:0001558,GO:0002119,GO:0002164,GO:0003006,GO:0003674,GO:0003824,GO:0004518,GO:0004519,GO:0004521,GO:0004540,GO:0004549,GO:0005575,GO:0005622,GO:0005623,GO:0005634,GO:0005654,GO:0005737,GO:0005739,GO:0005759,GO:0005829,GO:0006139,GO:0006388,GO:0006396,GO:0006397,GO:0006399,GO:0006417,GO:0006725,GO:0006807,GO:0007049,GO:0007275,GO:0007276,GO:0007281,GO:…	3.1.26.11	ko:K00784	ko03013,map03013	-	-	-	ko00000,ko00001,ko01000,ko03016	-	-	-	Lactamase_B_2,Lactamase_B_4
2	2	1	2	F/L	Cellular processes signaling	Glycosylphosphatidylinositol anchor attachment 1	O	GO:0001654,GO:0001745,GO:0001751,GO:0001754,GO:0003674,GO:0003824,GO:0003923,GO:0005488,GO:0005515,GO:0005575,GO:0005622,GO:0005623,GO:0005737,GO:0005783,GO:0005789,GO:0005886,GO:0005887,GO:0006464,GO:0006497,GO:0006505,GO:0006506,GO:0006621,GO:0006629,GO:0006643,GO:0006644,GO:0006650,GO:0006661,GO:0006664,GO:0006793,GO:0006796,GO:0006807,GO:0006996,GO:0007275,GO:0007399,GO:0007423,GO:0008092,GO:…	-	ko:K05289	ko00563,ko01100,map00563,map01100	-	-	-	ko00000,ko00001	-	-	-	Gaa1
2	1	5	3	F/S	Cellular processes signaling	Neutral ceramidase	T	GO:0000139,GO:0001505,GO:0001894,GO:0001895,GO:0003674,GO:0003824,GO:0005488,GO:0005509,GO:0005575,GO:0005576,GO:0005622,GO:0005623,GO:0005737,GO:0005739,GO:0005783,GO:0005789,GO:0005794,GO:0005886,GO:0005887,GO:0006066,GO:0006629,GO:0006643,GO:0006665,GO:0006670,GO:0006672,GO:0006807,GO:0006810,GO:0006836,GO:0006887,GO:0006906,GO:0006996,GO:0007154,GO:0007267,GO:0007268,GO:0007269,GO:0007275,GO:…	3.5.1.23	ko:K12349	ko00600,ko01100,ko04071,map00600,map01100,map04071	M00099	R01494	RC00064,RC00328	ko00000,ko00001,ko00002,ko01000	-	-	-	Ceramidase_alk,Ceramidse_alk_C
4	5	5	3	F/Y	Poorly characterized	Reverse transcriptase (RNA-dependent DNA polymerase)	S	-	-	-	-	-	-	-	-	-	-	-	RVT_1
3	3	4	5	F/Y	Metabolism	MAM-domain-containing-4	E	GO:0005575,GO:0005622,GO:0005623,GO:0005737,GO:0005768,GO:0012505,GO:0031410,GO:0031982,GO:0043226,GO:0043227,GO:0043229,GO:0044424,GO:0044444,GO:0044464,GO:0097708	-	-	-	-	-	-	-	-	-	-	MAM
2	2	3	3	F/Y	Metabolism	oxalate-transmembrane-transporter-activity	P	GO:0000003,GO:0000323,GO:0003674,GO:0005215,GO:0005216,GO:0005253,GO:0005254,GO:0005310,GO:0005342,GO:0005575,GO:0005622,GO:0005623,GO:0005634,GO:0005654,GO:0005737,GO:0005764,GO:0005765,GO:0005773,GO:0005774,GO:0005783,GO:0005794,GO:0005886,GO:0005887,GO:0006810,GO:0006811,GO:0006820,GO:0006821,GO:0006835,GO:0006873,GO:0006885,GO:0007610,GO:0007617,GO:0007618,GO:0007621,GO:0008150,GO:0008272,GO:…	-	ko:K14708	-	-	-	-	ko00000,ko02000	2.A.53.1	-	-	STAS,Sulfate_transp
3	3	2	1	F/Y	Poorly characterized	Family with sequence similarity 135 member	S	GO:0003674,GO:0003824,GO:0006629,GO:0008150,GO:0008152,GO:0009987,GO:0016787,GO:0016788,GO:0044237,GO:0044238,GO:0044255,GO:0052689,GO:0071704	-	-	-	-	-	-	-	-	-	-	DUF3657,DUF676
1	4	2	2	F/Y	Metabolism	polyol-transport	G	GO:0002376,GO:0003674,GO:0005215,GO:0005372,GO:0005575,GO:0005623,GO:0005886,GO:0006810,GO:0006833,GO:0006950,GO:0006952,GO:0006955,GO:0008150,GO:0008643,GO:0009605,GO:0009607,GO:0009617,GO:0015250,GO:0015267,GO:0015318,GO:0015791,GO:0015793,GO:0015850,GO:0016020,GO:0016323,GO:0022803,GO:0022838,GO:0022857,GO:0042044,GO:0042742,GO:0043207,GO:0044425,GO:0044459,GO:0044464,GO:0045087,GO:0050829,GO:…	-	ko:K09876,ko:K09877,ko:K09878,ko:K09886,ko:K10404	ko04962,ko04976,map04962,map04976	-	-	-	ko00000,ko00001,ko02000,ko04812	1.A.8,1.A.8.9	-	-	MIP
1	2	2	1	F/Y	Cellular processes signaling	Nuclear pore complex protein	U	GO:0001667,GO:0003674,GO:0005198,GO:0005575,GO:0005622,GO:0005623,GO:0005634,GO:0005635,GO:0005643,GO:0006403,GO:0006405,GO:0006406,GO:0006606,GO:0006611,GO:0006810,GO:0006886,GO:0006913,GO:0006928,GO:0006996,GO:0006997,GO:0006999,GO:0008104,GO:0008150,GO:0008152,GO:0009987,GO:0010467,GO:0010631,GO:0012505,GO:0015031,GO:0015833,GO:0015931,GO:0016032,GO:0016043,GO:0016477,GO:0017038,GO:0017056,GO:…	-	ko:K14311	ko03013,map03013	M00427	-	-	ko00000,ko00001,ko00002,ko03019	1.I.1	-	-	Nup188
4	1	7	4	G/A	Information storage processing	negative regulation of histone acetylation	J	GO:0000122,GO:0002039,GO:0002902,GO:0002903,GO:0003674,GO:0003682,GO:0003712,GO:0003714,GO:0005488,GO:0005515,GO:0005575,GO:0005622,GO:0005623,GO:0005634,GO:0005654,GO:0005730,GO:0005737,GO:0005829,GO:0006323,GO:0006325,GO:0006333,GO:0006355,GO:0006357,GO:0006996,GO:0008134,GO:0008150,GO:0009314,GO:0009411,GO:0009416,GO:0009628,GO:0009889,GO:0009890,GO:0009892,GO:0009966,GO:0009968,GO:0009987,GO:…	-	ko:K14833	-	-	-	-	ko00000,ko03009	-	-	-	Noc2
2	2	3	3	G/A	Cellular processes signaling	Belongs to the TRAFAC class myosin-kinesin ATPase superfamily. Myosin family	Z	GO:0000003,GO:0000146,GO:0001891,GO:0002009,GO:0002165,GO:0002250,GO:0002252,GO:0002253,GO:0002376,GO:0002429,GO:0002431,GO:0002433,GO:0002443,GO:0002449,GO:0002456,GO:0002460,GO:0002682,GO:0002684,GO:0002757,GO:0002764,GO:0002768,GO:0003006,GO:0003674,GO:0003774,GO:0003779,GO:0003824,GO:0005488,GO:0005515,GO:0005516,GO:0005543,GO:0005546,GO:0005547,GO:0005575,GO:0005622,GO:0005623,GO:0005737,GO:…	-	ko:K10356	-	-	-	-	ko00000,ko01009,ko03036,ko04131,ko04147,ko04812	-	-	-	Myosin_TH1,Myosin_head
3	2	4	2	G/A	Metabolism	Cytochrome-P450	I	GO:0000003,GO:0001101,GO:0001503,GO:0001523,GO:0001558,GO:0001890,GO:0001893,GO:0001972,GO:0002237,GO:0002376,GO:0003006,GO:0003674,GO:0003824,GO:0004497,GO:0004498,GO:0005488,GO:0005501,GO:0005502,GO:0005503,GO:0005575,GO:0005622,GO:0005623,GO:0005737,GO:0005739,GO:0005740,GO:0005741,GO:0005759,GO:0006066,GO:0006081,GO:0006082,GO:0006629,GO:0006694,GO:0006699,GO:0006706,GO:0006720,GO:0006721,GO:…	1.14.15.15,1.14.15.18	ko:K00488,ko:K07438,ko:K17951	ko00100,ko00120,ko01100,ko03320,ko04979,ko05152,map00100,map00120,map01100,map03320,map04979,map05152	M00103,M00104	R03610,R04806,R04807,R08505,R08758,R08759,R08760,R08761,R11142,R11324	RC00099,RC00242,RC00723,RC01216,RC03368	ko00000,ko00001,ko00002,ko00199,ko01000	-	-	-	p450
4	1	1	2	G/A	Information storage processing	obsolete TFIIIB-type transcription factor activity	K	GO:0000126,GO:0000976,GO:0000992,GO:0001006,GO:0001016,GO:0001032,GO:0001067,GO:0003674,GO:0003676,GO:0003677,GO:0003690,GO:0005488,GO:0005515,GO:0005575,GO:0005622,GO:0005623,GO:0005634,GO:0005654,GO:0005667,GO:0006139,GO:0006351,GO:0006352,GO:0006355,GO:0006359,GO:0006383,GO:0006384,GO:0006399,GO:0006725,GO:0006807,GO:0008134,GO:0008150,GO:0008152,GO:0009058,GO:0009059,GO:0009303,GO:0009304,GO:…	-	ko:K15196	-	-	-	-	ko00000,ko03021	-	-	-	BRF1
1	1	3	3	G/A	Metabolism	acetylcholinesterase-activity	I	-	-	-	-	-	-	-	-	-	-	-	COesterase
1	2	2	1	G/A	Information storage processing	cAMP responsive element binding protein 1	K	GO:0000003,GO:0000122,GO:0000228,GO:0000785,GO:0000790,GO:0000791,GO:0000902,GO:0000904,GO:0000976,GO:0000977,GO:0000978,GO:0000980,GO:0000981,GO:0000982,GO:0000987,GO:0000988,GO:0000989,GO:0001012,GO:0001067,GO:0001076,GO:0001077,GO:0001085,GO:0001101,GO:0001102,GO:0001158,GO:0001190,GO:0001221,GO:0001223,GO:0001224,GO:0001225,GO:0001227,GO:0001228,GO:0001666,GO:0001817,GO:0001819,GO:0002682,GO:…	-	ko:K05870,ko:K09050,ko:K09052	ko04022,ko04024,ko04151,ko04152,ko04211,ko04261,ko04380,ko04612,ko04668,ko04710,ko04713,ko04714,ko04725,ko04728,ko04911,ko04915,ko04916,ko04918,ko04922,ko04924,ko04925,ko04926,ko04927,ko04931,ko04934,ko04962,ko05016,ko05030,ko05031,ko05034,ko05152,ko05161,ko05165,ko05166,ko05167,ko05203,ko05215,map04022,map04024,map04151,map04152,map04211,map04261,map04380,map04612,map04668,map04710,map04713,map0…	-	-	-	ko00000,ko00001,ko03000,ko03029	-	-	-	bZIP_1,pKID
6	5	6	7	G/C	Poorly characterized	protein ubiquitination	S	-	-	-	-	-	-	-	-	-	-	-	Ank_4
6	2	3	3	G/C	Cellular processes signaling	collagen binding	T	-	-	ko:K06560	ko04145,ko05152,map04145,map05152	-	-	-	ko00000,ko00001,ko04090,ko04091,ko04131	-	-	-	Lectin_C,PAN_1
3	2	4	3	G/C	Cellular processes signaling	growth factor 2 receptor	T	GO:0000139,GO:0000323,GO:0001101,GO:0001775,GO:0001889,GO:0001965,GO:0001972,GO:0002252,GO:0002263,GO:0002274,GO:0002275,GO:0002283,GO:0002366,GO:0002376,GO:0002443,GO:0002444,GO:0002446,GO:0003674,GO:0003824,GO:0004672,GO:0004713,GO:0004714,GO:0004888,GO:0004930,GO:0005010,GO:0005488,GO:0005501,GO:0005515,GO:0005520,GO:0005537,GO:0005575,GO:0005576,GO:0005615,GO:0005622,GO:0005623,GO:0005634,GO:…	-	ko:K06564	ko04142,ko04144,map04142,map04144	-	-	-	ko00000,ko00001,ko04090,ko04091,ko04147	-	-	-	CIMR
5	2	2	1	G/D	Information storage processing	isoleucyl-tRNA aminoacylation	J	GO:0003674,GO:0003824,GO:0004812,GO:0004822,GO:0005575,GO:0005622,GO:0005623,GO:0005737,GO:0005739,GO:0005759,GO:0005829,GO:0006082,GO:0006139,GO:0006399,GO:0006412,GO:0006418,GO:0006428,GO:0006518,GO:0006520,GO:0006725,GO:0006807,GO:0008150,GO:0008152,GO:0009058,GO:0009059,GO:0009987,GO:0010467,GO:0016070,GO:0016874,GO:0016875,GO:0019538,GO:0019752,GO:0031974,GO:0034641,GO:0034645,GO:0034660,GO:…	6.1.1.5	ko:K01870	ko00970,map00970	M00359,M00360	R03656	RC00055,RC00523	ko00000,ko00001,ko00002,ko01000,ko01007,ko03016	-	-	-	Anticodon_1,tRNA-synt_1
2	3	3	2	G/D	Cellular processes signaling	Leucine Rich repeat	A	-	-	-	-	-	-	-	-	-	-	-	LRR_6
2	4	1	1	G/D	Information storage processing	Belongs to the class-I aminoacyl-tRNA synthetase family	J	GO:0003674,GO:0003824,GO:0004812,GO:0004823,GO:0005575,GO:0005622,GO:0005623,GO:0005737,GO:0005739,GO:0005759,GO:0006082,GO:0006139,GO:0006399,GO:0006412,GO:0006418,GO:0006429,GO:0006518,GO:0006520,GO:0006725,GO:0006807,GO:0008150,GO:0008152,GO:0009058,GO:0009059,GO:0009987,GO:0010467,GO:0016070,GO:0016874,GO:0016875,GO:0019538,GO:0019752,GO:0031974,GO:0032543,GO:0034641,GO:0034645,GO:0034660,GO:…	6.1.1.4	ko:K01869	ko00970,map00970	M00359,M00360	R03657	RC00055,RC00523	ko00000,ko00001,ko00002,ko01000,ko01007,ko03016,ko03029	-	-	-	Anticodon_1,tRNA-synt_1,tRNA-synt_1_2
2	5	2	5	G/E	Cellular processes signaling	deoxyribonuclease I activity	T	GO:0000737,GO:0001775,GO:0001910,GO:0002252,GO:0002263,GO:0002274,GO:0002275,GO:0002283,GO:0002366,GO:0002376,GO:0002673,GO:0002682,GO:0002697,GO:0002703,GO:0002886,GO:0003674,GO:0003824,GO:0004518,GO:0004519,GO:0004520,GO:0004530,GO:0004536,GO:0005575,GO:0005576,GO:0005622,GO:0005623,GO:0005634,GO:0005635,GO:0005737,GO:0005783,GO:0006139,GO:0006259,GO:0006308,GO:0006725,GO:0006807,GO:0006955,GO:…	3.1.21.1	ko:K11994,ko:K11995	-	-	-	-	ko00000,ko01000	-	-	-	Exo_endo_phos
3	1	2	1	G/E	Metabolism	monooxygenase-activity	Q	GO:0000003,GO:0002009,GO:0002064,GO:0002065,GO:0002066,GO:0002165,GO:0003006,GO:0003674,GO:0003824,GO:0004497,GO:0006629,GO:0006706,GO:0007275,GO:0007276,GO:0007281,GO:0007292,GO:0007304,GO:0007444,GO:0007478,GO:0007480,GO:0007552,GO:0007560,GO:0008150,GO:0008152,GO:0008202,GO:0008395,GO:0009056,GO:0009653,GO:0009791,GO:0009886,GO:0009887,GO:0009888,GO:0009987,GO:0010817,GO:0016042,GO:0016491,GO:…	1.14.14.1	ko:K07416,ko:K07417,ko:K07418,ko:K14985,ko:K17685	ko00590,ko00591,ko00980,ko00981,ko01100,ko04212,ko04726,ko04750,ko04913,ko05204,map00590,map00591,map00980,map00981,map01100,map04212,map04726,map04750,map04913,map05204	-	R07000,R07001,R07042,R07043,R07044,R07045,R07046,R07048,R07050,R07051,R07052,R07055,R07056,R08143,R09406,R09408,R09421,R09423,R09424,R09425	RC01184,RC01445,RC01693,RC01710,RC01711,RC01723,RC01725,RC02525,RC02526,RC02530,RC02531	ko00000,ko00001,ko00199,ko01000	-	-	-	p450
1	1	1	2	G/E	Poorly characterized	galactosylceramide catabolic process	S	GO:0000323,GO:0003674,GO:0003824,GO:0004336,GO:0004553,GO:0005575,GO:0005622,GO:0005623,GO:0005737,GO:0005764,GO:0005773,GO:0005775,GO:0006629,GO:0006643,GO:0006664,GO:0006665,GO:0006672,GO:0006677,GO:0006681,GO:0006683,GO:0006687,GO:0006807,GO:0008150,GO:0008152,GO:0009056,GO:0009987,GO:0016042,GO:0016787,GO:0016798,GO:0019374,GO:0019376,GO:0019377,GO:0030149,GO:0031974,GO:0034641,GO:0043202,GO:…	3.2.1.46	ko:K01202	ko00600,ko01100,ko04142,map00600,map01100,map04142	-	R03617	RC00059,RC00451	ko00000,ko00001,ko01000	-	GH59	-	Glyco_hydro_59,Glyco_hydro_59M
2	5	2	3	G/N	Poorly characterized	alpha-1,3-mannosylglycoprotein 4-beta-N-acetylglucosaminyltransferase activity	S	GO:0000139,GO:0003674,GO:0003824,GO:0005575,GO:0005622,GO:0005623,GO:0005737,GO:0005783,GO:0005788,GO:0005794,GO:0006464,GO:0006486,GO:0006487,GO:0006491,GO:0006807,GO:0008150,GO:0008152,GO:0008194,GO:0008375,GO:0008454,GO:0009058,GO:0009059,GO:0009100,GO:0009101,GO:0009987,GO:0012505,GO:0016020,GO:0016740,GO:0016757,GO:0016758,GO:0019538,GO:0031090,GO:0031974,GO:0031984,GO:0034645,GO:0036211,GO:…	2.4.1.145	ko:K00738	ko00510,ko00513,ko01100,map00510,map00513,map01100	M00075	R05987	-	ko00000,ko00001,ko00002,ko01000,ko01003	-	GT54	-	Glyco_transf_54
4	1	4	1	G/R	Metabolism	propionate-transmembrane-transporter-activity	P	GO:0003674,GO:0005215,GO:0005319,GO:0005342,GO:0005343,GO:0005575,GO:0005623,GO:0005886,GO:0005903,GO:0006139,GO:0006725,GO:0006732,GO:0006733,GO:0006753,GO:0006793,GO:0006796,GO:0006807,GO:0006810,GO:0006811,GO:0006812,GO:0006814,GO:0006820,GO:0006855,GO:0006869,GO:0008028,GO:0008150,GO:0008152,GO:0008324,GO:0008509,GO:0008514,GO:0009058,GO:0009108,GO:0009117,GO:0009165,GO:0009435,GO:0009987,GO:…	-	ko:K14386,ko:K14388	ko04977,map04977	-	-	-	ko00000,ko00001,ko02000	2.A.21.5.2,2.A.21.5.3,2.A.21.5.4,2.A.21.5.5	-	-	SSF
4	3	5	4	G/S	Cellular processes signaling	zinc ion binding	O	-	2.3.2.27	ko:K12011	-	-	-	-	ko00000,ko01000,ko04121	-	-	-	zf-RING_UBOX
5	2	4	2	G/S	Poorly characterized	positive regulation of store-operated calcium channel activity	S	GO:0000003,GO:0002009,GO:0002020,GO:0002115,GO:0002165,GO:0003674,GO:0005215,GO:0005216,GO:0005217,GO:0005246,GO:0005261,GO:0005262,GO:0005488,GO:0005509,GO:0005513,GO:0005515,GO:0005575,GO:0005622,GO:0005623,GO:0005737,GO:0005783,GO:0005789,GO:0005886,GO:0005887,GO:0005938,GO:0006810,GO:0006811,GO:0006812,GO:0006816,GO:0006873,GO:0006874,GO:0006875,GO:0006937,GO:0006940,GO:0007154,GO:0007165,GO:…	-	ko:K16059,ko:K18196	ko04020,ko04611,map04020,map04611	-	-	-	ko00000,ko00001,ko02000	1.A.52.1.1	-	-	SAM_2,SOAR
2	1	2	4	G/S	Poorly characterized	regulation of CD40 signaling pathway	S	GO:0000003,GO:0000280,GO:0002682,GO:0002694,GO:0003006,GO:0005575,GO:0005622,GO:0005623,GO:0005634,GO:0005654,GO:0005737,GO:0006139,GO:0006259,GO:0006281,GO:0006355,GO:0006725,GO:0006807,GO:0006950,GO:0006974,GO:0006996,GO:0007049,GO:0007140,GO:0007275,GO:0007276,GO:0007548,GO:0008150,GO:0008152,GO:0008406,GO:0008584,GO:0008585,GO:0009889,GO:0009966,GO:0009987,GO:0010468,GO:0010556,GO:0010646,GO:…	-	ko:K10888	ko03460,map03460	M00413	-	-	ko00000,ko00001,ko00002,ko03400	-	-	-	-
3	4	2	2	G/S	Information storage processing	proteasome assembly	J	GO:0000502,GO:0005575,GO:0005622,GO:0005623,GO:0005634,GO:0005737,GO:0005768,GO:0005769,GO:0005770,GO:0005771,GO:0005783,GO:0005798,GO:0005813,GO:0005815,GO:0005856,GO:0006508,GO:0006511,GO:0006807,GO:0006950,GO:0008150,GO:0008152,GO:0009056,GO:0009057,GO:0009987,GO:0010033,GO:0010243,GO:0010498,GO:0012505,GO:0015630,GO:0019538,GO:0019941,GO:0030134,GO:0030135,GO:0030139,GO:0030163,GO:0030433,GO:…	-	ko:K11886	-	-	-	-	ko00000,ko03051	-	-	-	Ecm29
5	3	3	2	G/S	Cellular processes signaling	GTPase activator activity	A	-	-	ko:K21841	-	-	-	-	ko00000,ko04131	-	-	-	RabGAP-TBC,TLD
4	2	3	3	G/S	Metabolism	protein-containing-complex-scaffold-activity	F	GO:0003008,GO:0003674,GO:0005102,GO:0005488,GO:0005515,GO:0005575,GO:0005623,GO:0005886,GO:0005912,GO:0007610,GO:0007611,GO:0007612,GO:0007613,GO:0007616,GO:0008013,GO:0008150,GO:0009987,GO:0016020,GO:0016043,GO:0016327,GO:0017016,GO:0017160,GO:0019899,GO:0030054,GO:0030424,GO:0031267,GO:0031594,GO:0032501,GO:0032879,GO:0032880,GO:0033267,GO:0034330,GO:0034332,GO:0035254,GO:0042995,GO:0043005,GO:…	-	ko:K05629,ko:K05631	ko04015,ko04530,ko05165,map04015,map04530,map05165	-	-	-	ko00000,ko00001,ko04516	-	-	-	Guanylate_kin,PDZ,WW
2	2	3	4	G/S	Metabolism	mannose-metabolic-process	G	GO:0000323,GO:0001775,GO:0002252,GO:0002263,GO:0002274,GO:0002275,GO:0002283,GO:0002366,GO:0002376,GO:0002443,GO:0002444,GO:0002446,GO:0003008,GO:0003674,GO:0003824,GO:0004553,GO:0004559,GO:0004571,GO:0005488,GO:0005537,GO:0005575,GO:0005576,GO:0005615,GO:0005622,GO:0005623,GO:0005737,GO:0005764,GO:0005766,GO:0005773,GO:0005775,GO:0005975,GO:0005996,GO:0006013,GO:0006464,GO:0006517,GO:0006807,GO:…	3.2.1.24	ko:K12311	ko00511,ko04142,map00511,map04142	-	R08717,R08718	-	ko00000,ko00001,ko01000	-	GH38	-	Alpha-mann_mid,Glyco_hydro_38,Glyco_hydro_38C
1	5	4	1	G/S	Poorly characterized	Zinc finger, FYVE	S	GO:0000285,GO:0003674,GO:0003824,GO:0005575,GO:0005622,GO:0005623,GO:0005737,GO:0005768,GO:0005912,GO:0005924,GO:0005925,GO:0006629,GO:0006644,GO:0006650,GO:0006793,GO:0006796,GO:0006810,GO:0008150,GO:0008152,GO:0009987,GO:0010008,GO:0012505,GO:0016020,GO:0016192,GO:0016197,GO:0016301,GO:0016307,GO:0016310,GO:0016482,GO:0016740,GO:0016772,GO:0016773,GO:0019637,GO:0030054,GO:0030055,GO:0030258,GO:…	-	-	-	-	-	-	-	-	-	-	-
3	3	1	2	G/S	Poorly characterized	myotome development	S	GO:0000003,GO:0000902,GO:0001501,GO:0001654,GO:0001701,GO:0003002,GO:0003006,GO:0003008,GO:0005575,GO:0005622,GO:0005623,GO:0005634,GO:0005654,GO:0005929,GO:0006810,GO:0006928,GO:0006935,GO:0006996,GO:0007017,GO:0007018,GO:0007154,GO:0007165,GO:0007166,GO:0007224,GO:0007275,GO:0007389,GO:0007399,GO:0007423,GO:0007548,GO:0007610,GO:0007635,GO:0008104,GO:0008150,GO:0008406,GO:0009605,GO:0009653,GO:…	-	ko:K19671	-	-	-	-	ko00000,ko03036	-	-	-	WD40_3
2	2	2	2	G/S	Cellular processes signaling	mitochondrion migration along actin filament	Z	GO:0000146,GO:0003674,GO:0003774,GO:0003779,GO:0003824,GO:0005488,GO:0005515,GO:0005575,GO:0005622,GO:0005623,GO:0005737,GO:0005739,GO:0005740,GO:0005741,GO:0005829,GO:0006810,GO:0006928,GO:0008092,GO:0008150,GO:0009987,GO:0010564,GO:0010821,GO:0016020,GO:0016462,GO:0016787,GO:0016817,GO:0016818,GO:0016887,GO:0017022,GO:0017111,GO:0019867,GO:0022603,GO:0030029,GO:0030048,GO:0030705,GO:0031090,GO:…	-	-	-	-	-	-	-	-	-	-	IQ,Myosin_head
1	3	7	7	G/V	Poorly characterized	neuromuscular junction development	S	-	-	-	-	-	-	-	-	-	-	-	SAM_1,SAM_2
1	2	2	2	G/V	Information storage processing	MMS19 nucleotide excision repair	K	GO:0000018,GO:0000160,GO:0000428,GO:0003674,GO:0003712,GO:0003713,GO:0005102,GO:0005198,GO:0005488,GO:0005515,GO:0005575,GO:0005622,GO:0005623,GO:0005634,GO:0005654,GO:0005667,GO:0005675,GO:0005737,GO:0005819,GO:0005829,GO:0005856,GO:0006139,GO:0006259,GO:0006281,GO:0006282,GO:0006289,GO:0006351,GO:0006355,GO:0006725,GO:0006790,GO:0006807,GO:0006950,GO:0006974,GO:0007059,GO:0007154,GO:0007165,GO:…	-	ko:K15075	-	-	-	-	ko00000,ko03400	-	-	-	MMS19_C
3	3	4	3	H/L	Poorly characterized	microtubule binding	S	GO:0002177,GO:0003674,GO:0005488,GO:0005515,GO:0005575,GO:0005622,GO:0005623,GO:0005856,GO:0005929,GO:0008017,GO:0008092,GO:0015630,GO:0015631,GO:0031514,GO:0036126,GO:0042995,GO:0043226,GO:0043228,GO:0043229,GO:0043232,GO:0044422,GO:0044424,GO:0044430,GO:0044446,GO:0044464,GO:0097223,GO:0097729,GO:0120025	-	-	-	-	-	-	-	-	-	-	-
5	5	4	5	H/N	Metabolism	methionine-adenosyltransferase-regulator-activity	E	GO:0003674,GO:0005488,GO:0005515,GO:0005575,GO:0005622,GO:0005623,GO:0005634,GO:0005737,GO:0005829,GO:0006556,GO:0006732,GO:0006790,GO:0008150,GO:0008152,GO:0009058,GO:0009108,GO:0009987,GO:0017144,GO:0019899,GO:0030234,GO:0032991,GO:0043226,GO:0043227,GO:0043229,GO:0043231,GO:0044237,GO:0044249,GO:0044272,GO:0044424,GO:0044444,GO:0044464,GO:0046500,GO:0048269,GO:0048270,GO:0050790,GO:0051186,GO:…	2.5.1.6	ko:K00789	ko00270,ko01100,ko01110,ko01230,map00270,map01100,map01110,map01230	M00034,M00035,M00368,M00609	R00177,R04771	RC00021,RC01211	ko00000,ko00001,ko00002,ko01000	-	-	-	RmlD_sub_bind
5	2	4	3	H/N	Metabolism	endocytosis	G	-	-	ko:K20051	-	-	-	-	ko00000,ko04131	-	-	-	CUB,I-set,Ldl_recept_b,Trypsin
4	5	1	1	H/N	Poorly characterized	calcium ion binding	S	-	-	-	-	-	-	-	-	-	-	-	EGF_CA,NIDO,VWD
2	2	1	2	H/N	Cellular processes signaling	Component of the MICOS complex, a large protein complex of the mitochondrial inner membrane that plays crucial roles in the maintenance of crista junctions, inner membrane architecture, and formation of contact sites to the outer membrane	M	GO:0000302,GO:0005575,GO:0005622,GO:0005623,GO:0005737,GO:0005739,GO:0005740,GO:0005743,GO:0005753,GO:0006873,GO:0006874,GO:0006875,GO:0006950,GO:0006979,GO:0006996,GO:0007005,GO:0007006,GO:0007007,GO:0008150,GO:0009266,GO:0009409,GO:0009628,GO:0009653,GO:0009987,GO:0016020,GO:0016021,GO:0016043,GO:0016469,GO:0019725,GO:0019866,GO:0030003,GO:0031090,GO:0031224,GO:0031300,GO:0031301,GO:0031304,GO:…	-	ko:K17785	-	-	-	-	ko00000,ko03029	-	-	-	Mitofilin
3	3	2	3	H/P	Cellular processes signaling	zonula adherens maintenance	T	GO:0003674,GO:0005488,GO:0005515,GO:0005575,GO:0005622,GO:0005623,GO:0005634,GO:0005737,GO:0005813,GO:0005815,GO:0005829,GO:0005856,GO:0005911,GO:0005912,GO:0005913,GO:0005915,GO:0007155,GO:0008150,GO:0009987,GO:0015630,GO:0016043,GO:0022610,GO:0030054,GO:0034330,GO:0034331,GO:0034332,GO:0034334,GO:0043226,GO:0043227,GO:0043228,GO:0043229,GO:0043231,GO:0043232,GO:0043296,GO:0043954,GO:0044422,GO:…	-	-	-	-	-	-	-	-	-	-	PH
2	3	2	4	H/P	Cellular processes signaling	negative regulation of tau-protein kinase activity	T	GO:0000139,GO:0001540,GO:0001932,GO:0001933,GO:0003674,GO:0004888,GO:0005041,GO:0005488,GO:0005515,GO:0005575,GO:0005576,GO:0005615,GO:0005622,GO:0005623,GO:0005634,GO:0005635,GO:0005641,GO:0005737,GO:0005768,GO:0005769,GO:0005770,GO:0005771,GO:0005783,GO:0005794,GO:0005795,GO:0005802,GO:0005886,GO:0005887,GO:0006469,GO:0006605,GO:0006622,GO:0006623,GO:0006807,GO:0006810,GO:0006886,GO:0006892,GO:…	-	-	-	-	-	-	-	-	-	-	Ldl_recept_a,Ldl_recept_b,Sortilin-Vps10,Sortilin_C,fn3
3	2	4	1	H/P	Cellular processes signaling	endoplasmic reticulum membrane fusion	T	GO:0000278,GO:0003674,GO:0003824,GO:0004843,GO:0005575,GO:0005622,GO:0005623,GO:0005737,GO:0005783,GO:0005788,GO:0006464,GO:0006508,GO:0006807,GO:0006996,GO:0007030,GO:0007049,GO:0008150,GO:0008152,GO:0008233,GO:0008234,GO:0009987,GO:0010256,GO:0012505,GO:0016043,GO:0016320,GO:0016567,GO:0016579,GO:0016787,GO:0019538,GO:0019783,GO:0022607,GO:0031974,GO:0032446,GO:0035871,GO:0036211,GO:0036459,GO:…	3.4.19.12	ko:K11861	-	-	-	-	ko00000,ko01000,ko01002,ko04121	-	-	-	OTU
3	3	2	3	H/P	Cellular processes signaling	supervillin	Z	GO:0003674,GO:0003779,GO:0005488,GO:0005515,GO:0005575,GO:0005622,GO:0005623,GO:0005634,GO:0005737,GO:0005829,GO:0005856,GO:0005874,GO:0005886,GO:0007275,GO:0007517,GO:0007519,GO:0008092,GO:0008150,GO:0009888,GO:0010564,GO:0014706,GO:0015629,GO:0015630,GO:0016020,GO:0030016,GO:0030496,GO:0032153,GO:0032154,GO:0032155,GO:0032465,GO:0032467,GO:0032501,GO:0032502,GO:0036449,GO:0043034,GO:0043226,GO:…	-	ko:K10369	-	-	-	-	ko00000,ko04812	-	-	-	Gelsolin,VHP
1	4	4	7	H/Q	Poorly characterized	enzyme binding	S	GO:0003674,GO:0005488,GO:0005515,GO:0005575,GO:0005622,GO:0005623,GO:0005634,GO:0005654,GO:0005730,GO:0005737,GO:0005829,GO:0019899,GO:0031974,GO:0031981,GO:0043226,GO:0043227,GO:0043228,GO:0043229,GO:0043231,GO:0043232,GO:0043233,GO:0044422,GO:0044424,GO:0044428,GO:0044444,GO:0044446,GO:0044464,GO:0070013	-	-	-	-	-	-	-	-	-	-	AROS
3	7	2	2	H/Q	Poorly characterized	Amidohydrolase	S	-	-	ko:K15179	-	-	-	-	ko00000,ko03021	-	-	-	Amidohydro_2
3	1	3	2	H/Q	Cellular processes signaling	ligase 1	B	GO:0001101,GO:0003674,GO:0003824,GO:0005575,GO:0005622,GO:0005623,GO:0005737,GO:0005783,GO:0005789,GO:0006355,GO:0006464,GO:0006807,GO:0006950,GO:0007275,GO:0007399,GO:0007584,GO:0008150,GO:0008152,GO:0008284,GO:0009605,GO:0009889,GO:0009892,GO:0009894,GO:0009966,GO:0009987,GO:0009991,GO:0010033,GO:0010243,GO:0010468,GO:0010556,GO:0010605,GO:0010646,GO:0010720,GO:0010941,GO:0012505,GO:0014013,GO:…	-	-	-	-	-	-	-	-	-	-	E3_UFM1_ligase
2	3	4	2	H/Q	Poorly characterized	Urb2/Npa2 family	S	GO:0005575,GO:0005622,GO:0005623,GO:0005634,GO:0005730,GO:0008150,GO:0016234,GO:0016235,GO:0022613,GO:0030496,GO:0031974,GO:0031981,GO:0042254,GO:0043226,GO:0043227,GO:0043228,GO:0043229,GO:0043231,GO:0043232,GO:0043233,GO:0044085,GO:0044422,GO:0044424,GO:0044428,GO:0044446,GO:0044464,GO:0070013,GO:0071840	-	ko:K14862	-	-	-	-	ko00000,ko03009	-	-	-	Urb2
4	2	5	2	H/R	Information storage processing	calcium:proton antiporter activity	L	GO:0001505,GO:0001666,GO:0003674,GO:0005215,GO:0005432,GO:0005451,GO:0005488,GO:0005509,GO:0005575,GO:0005622,GO:0005623,GO:0005737,GO:0005739,GO:0005740,GO:0005743,GO:0006810,GO:0006811,GO:0006812,GO:0006813,GO:0006814,GO:0006816,GO:0006836,GO:0006839,GO:0006851,GO:0006873,GO:0006874,GO:0006875,GO:0006950,GO:0006996,GO:0007005,GO:0007006,GO:0007007,GO:0007154,GO:0007204,GO:0007267,GO:0007268,GO:…	-	ko:K17800	ko04139,map04139	-	-	-	ko00000,ko00001,ko02000,ko03029	2.A.97.1	-	-	LETM1
3	2	2	3	H/R	Cellular processes signaling	negative regulation of phosphatase activity	O	GO:0002064,GO:0002065,GO:0002066,GO:0003008,GO:0005575,GO:0005622,GO:0005623,GO:0005737,GO:0005783,GO:0005788,GO:0005794,GO:0006464,GO:0006807,GO:0007275,GO:0007399,GO:0007417,GO:0007420,GO:0007423,GO:0007600,GO:0007605,GO:0008150,GO:0008152,GO:0008544,GO:0009581,GO:0009582,GO:0009605,GO:0009612,GO:0009628,GO:0009888,GO:0009892,GO:0009913,GO:0009987,GO:0010563,GO:0010921,GO:0010923,GO:0010941,GO:…	-	ko:K17599	-	-	-	-	ko00000,ko01009	-	-	-	TMEM132,TMEM132D_C
3	1	2	3	H/R	Cellular processes signaling	endopeptidase inhibitor activity	O	GO:0001654,GO:0007275,GO:0007423,GO:0008150,GO:0032501,GO:0032502,GO:0048513,GO:0048731,GO:0048856	-	-	-	-	-	-	-	-	-	-	A2M,A2M_N,A2M_N_2,A2M_comp,A2M_recep,Kazal_2,Methyltransf_FA,Thiol-ester_cl
8	4	2	2	H/Y	Cellular processes signaling	negative regulation of thioredoxin peroxidase activity by peptidyl-threonine phosphorylation	T	GO:0000149,GO:0000165,GO:0000166,GO:0000186,GO:0000187,GO:0000323,GO:0000902,GO:0001505,GO:0001655,GO:0001817,GO:0001819,GO:0001822,GO:0001882,GO:0001883,GO:0001932,GO:0001933,GO:0001934,GO:0002682,GO:0002684,GO:0002694,GO:0002696,GO:0002791,GO:0002793,GO:0003008,GO:0003254,GO:0003674,GO:0003779,GO:0003824,GO:0003924,GO:0004672,GO:0004674,GO:0004708,GO:0004712,GO:0004857,GO:0005096,GO:0005198,GO:…	2.7.11.1	ko:K08844	ko05012,map05012	-	-	-	ko00000,ko00001,ko01000,ko01001,ko04131,ko04147	-	-	-	Ank_2,COR,LRR_8,Pkinase,Roc
5	3	4	2	H/Y	Metabolism	Threonine-synthase-N-terminus	E	-	-	-	-	-	-	-	-	-	-	-	SKI,Thr_synth_N
2	4	2	3	H/Y	Metabolism	GDP-mannose	G	GO:0000003,GO:0000166,GO:0003006,GO:0003674,GO:0003824,GO:0005488,GO:0005515,GO:0005575,GO:0005622,GO:0005623,GO:0005737,GO:0005829,GO:0006139,GO:0006725,GO:0006793,GO:0006807,GO:0007154,GO:0007165,GO:0007166,GO:0007219,GO:0007276,GO:0007281,GO:0007292,GO:0008150,GO:0008152,GO:0008446,GO:0009058,GO:0009225,GO:0009226,GO:0009987,GO:0016829,GO:0016835,GO:0016836,GO:0018130,GO:0019438,GO:0019673,GO:…	4.2.1.47	ko:K01711	ko00051,ko00520,ko01100,map00051,map00520,map01100	-	R00888	RC00402	ko00000,ko00001,ko01000	-	-	-	GDP_Man_Dehyd
2	3	2	2	H/Y	Metabolism	K02A2.6-like	G	-	-	-	-	-	-	-	-	-	-	-	-
2	2	4	4	H/Y	Cellular processes signaling	Phosphatidylinositol glycan anchor biosynthesis class Q	M	GO:0000506,GO:0005575,GO:0005622,GO:0005623,GO:0005737,GO:0005783,GO:0005789,GO:0005975,GO:0006464,GO:0006497,GO:0006505,GO:0006506,GO:0006629,GO:0006643,GO:0006644,GO:0006650,GO:0006661,GO:0006664,GO:0006793,GO:0006796,GO:0006807,GO:0008150,GO:0008152,GO:0008610,GO:0008654,GO:0009058,GO:0009059,GO:0009247,GO:0009987,GO:0012505,GO:0016020,GO:0016254,GO:0019538,GO:0019637,GO:0031984,GO:0032991,GO:…	-	ko:K03860	ko00563,ko01100,map00563,map01100	-	R05916	-	ko00000,ko00001	-	-	-	Gpi1
3	3	3	1	H/Y	Poorly characterized	negative regulation of canonical Wnt signaling pathway involved in cardiac muscle cell fate commitment	S	-	-	-	-	-	-	-	-	-	-	-	Laminin_EGF
1	1	2	1	H/Y	Metabolism	5-methyltetrahydrofolate-homocysteine-methyltransferase-reductase	C	GO:0000096,GO:0000097,GO:0000098,GO:0000166,GO:0003674,GO:0003824,GO:0003958,GO:0005488,GO:0005575,GO:0005622,GO:0005623,GO:0005737,GO:0005829,GO:0006082,GO:0006139,GO:0006259,GO:0006304,GO:0006305,GO:0006306,GO:0006520,GO:0006534,GO:0006555,GO:0006575,GO:0006725,GO:0006732,GO:0006760,GO:0006766,GO:0006767,GO:0006790,GO:0006807,GO:0008150,GO:0008152,GO:0008652,GO:0009056,GO:0009058,GO:0009063,GO:…	1.16.1.8	ko:K00597	-	-	-	-	ko00000,ko01000	-	-	-	FAD_binding_1
3	8	3	5	I/F	Cellular processes signaling	Class II Aldolase and Adducin N-terminal domain	T	-	-	-	-	-	-	-	-	-	-	-	Aldolase_II
5	5	3	3	I/K	Information storage processing	NFX1-type zinc finger-containing protein	L	GO:0000981,GO:0003674,GO:0003700,GO:0006355,GO:0006357,GO:0008150,GO:0009889,GO:0010468,GO:0010556,GO:0019219,GO:0019222,GO:0031323,GO:0031326,GO:0050789,GO:0050794,GO:0051171,GO:0051252,GO:0060255,GO:0065007,GO:0080090,GO:0140110,GO:1903506,GO:2000112,GO:2001141	-	ko:K21626	-	-	-	-	ko00000,ko03000	-	-	-	AAA_11,AAA_12
3	3	7	6	I/L	Metabolism	Aminotransferase-class-V	E	-	4.4.1.28,4.4.1.36	ko:K20247,ko:K22207	ko00270,ko00340,map00270,map00340	-	R00782,R11023	RC00382,RC01784,RC03328	ko00000,ko00001,ko01000	-	-	-	Aminotran_5
5	5	5	3	I/L	Metabolism	Belongs-to-the-enoyl-CoA-hydratase-isomerase-family	I	GO:0003674,GO:0005102,GO:0005488,GO:0005515,GO:0005575,GO:0005622,GO:0005623,GO:0005737,GO:0005739,GO:0005777,GO:0005782,GO:0005829,GO:0006082,GO:0006605,GO:0006625,GO:0006629,GO:0006631,GO:0006635,GO:0006810,GO:0006886,GO:0006996,GO:0007031,GO:0008104,GO:0008150,GO:0008152,GO:0009056,GO:0009062,GO:0009987,GO:0015031,GO:0015833,GO:0016042,GO:0016043,GO:0016054,GO:0019395,GO:0019752,GO:0030258,GO:…	-	ko:K12663	ko04146,map04146	-	-	-	ko00000,ko00001,ko01000	-	-	-	ECH_1
6	4	4	4	I/L	Metabolism	heme-binding	I	-	-	ko:K07435	-	-	-	-	ko00000,ko00199	-	-	-	p450
4	3	3	3	I/L	Cellular processes signaling	maintenance of animal organ identity	T	GO:0001654,GO:0001894,GO:0001895,GO:0001917,GO:0002139,GO:0002141,GO:0002142,GO:0003008,GO:0003674,GO:0005488,GO:0005515,GO:0005518,GO:0005575,GO:0005576,GO:0005604,GO:0005622,GO:0005623,GO:0005737,GO:0005815,GO:0005856,GO:0005886,GO:0005929,GO:0007275,GO:0007399,GO:0007423,GO:0007600,GO:0007605,GO:0008092,GO:0008104,GO:0008150,GO:0008544,GO:0009888,GO:0009913,GO:0009987,GO:0015630,GO:0016020,GO:…	-	ko:K05635,ko:K19636	ko04151,ko04510,ko04512,ko05020,ko05145,ko05146,ko05165,ko05200,ko05222,map04151,map04510,map04512,map05020,map05145,map05146,map05165,map05200,map05222	-	-	-	ko00000,ko00001,ko03036,ko04516	-	-	-	fn3
4	2	4	4	I/L	Poorly characterized	Zinc-binding alcohol dehydrogenase domain-containing protein 2	S	GO:0003674,GO:0003824,GO:0005575,GO:0005622,GO:0005623,GO:0005737,GO:0005777,GO:0006082,GO:0006629,GO:0006631,GO:0006690,GO:0006692,GO:0006693,GO:0008150,GO:0008152,GO:0009987,GO:0016491,GO:0016614,GO:0016616,GO:0019752,GO:0032787,GO:0033559,GO:0036132,GO:0042579,GO:0043226,GO:0043227,GO:0043229,GO:0043231,GO:0043436,GO:0044237,GO:0044238,GO:0044255,GO:0044281,GO:0044424,GO:0044444,GO:0044464,GO:…	-	ko:K07119	-	-	-	-	ko00000	-	-	-	ADH_N,ADH_zinc_N
2	4	2	2	I/L	Cellular processes signaling	Cupin-like domain	B	-	-	-	-	-	-	-	-	-	-	-	Cupin_8
2	3	2	3	I/L	Metabolism	hydrolase-activity,-hydrolyzing-O-glycosyl-compounds	G	-	3.2.1.20	ko:K01187	ko00052,ko00500,ko01100,map00052,map00500,map01100	-	R00028,R00801,R00802,R06087,R06088	RC00028,RC00049,RC00077	ko00000,ko00001,ko01000	-	GH31	-	Glyco_hydro_31
3	1	4	2	I/L	Cellular processes signaling	Tumor necrosis factor, alpha-induced protein 3	T	GO:0000079,GO:0000209,GO:0000302,GO:0000323,GO:0001775,GO:0001776,GO:0001782,GO:0001817,GO:0001818,GO:0001922,GO:0001932,GO:0001933,GO:0001959,GO:0002020,GO:0002218,GO:0002221,GO:0002237,GO:0002252,GO:0002253,GO:0002260,GO:0002263,GO:0002285,GO:0002312,GO:0002313,GO:0002315,GO:0002335,GO:0002366,GO:0002376,GO:0002507,GO:0002520,GO:0002521,GO:0002631,GO:0002632,GO:0002634,GO:0002637,GO:0002676,GO:…	3.4.19.12	ko:K11859	ko04064,ko04217,ko04621,ko04657,ko04668,ko05162,ko05169,map04064,map04217,map04621,map04657,map04668,map05162,map05169	-	-	-	ko00000,ko00001,ko01000,ko01002,ko04121	-	-	-	OTU,zf-A20
3	1	4	1	I/L	Poorly characterized	CH-like domain in sperm protein	S	GO:0003674,GO:0005488,GO:0005515,GO:0005575,GO:0005622,GO:0005623,GO:0005737,GO:0005856,GO:0005929,GO:0005930,GO:0006928,GO:0007026,GO:0007498,GO:0008017,GO:0008092,GO:0008150,GO:0009888,GO:0009987,GO:0010639,GO:0015631,GO:0016477,GO:0031110,GO:0031111,GO:0031114,GO:0031514,GO:0032502,GO:0032838,GO:0032886,GO:0033043,GO:0040011,GO:0042995,GO:0043226,GO:0043228,GO:0043229,GO:0043232,GO:0043242,GO:…	-	-	-	-	-	-	-	-	-	-	CH_2
1	3	2	3	I/L	Information storage processing	cell division cycle 5-like	K	GO:0000075,GO:0000077,GO:0000086,GO:0000278,GO:0000375,GO:0000377,GO:0000398,GO:0000974,GO:0000976,GO:0000977,GO:0000981,GO:0000988,GO:0000989,GO:0001012,GO:0001067,GO:0001076,GO:0001134,GO:0001135,GO:0001221,GO:0001222,GO:0001228,GO:0003674,GO:0003676,GO:0003677,GO:0003690,GO:0003700,GO:0003723,GO:0005488,GO:0005515,GO:0005575,GO:0005622,GO:0005623,GO:0005634,GO:0005654,GO:0005681,GO:0005684,GO:…	-	ko:K12860	ko03040,map03040	M00353,M00355	-	-	ko00000,ko00001,ko00002,ko03041,ko03400	-	-	-	Myb_Cef,Myb_DNA-binding
2	2	2	2	I/L	Metabolism	mitochondrial-transport	C	GO:0003674,GO:0005215,GO:0005575,GO:0005622,GO:0005623,GO:0005737,GO:0005739,GO:0005740,GO:0005743,GO:0006810,GO:0006839,GO:0008150,GO:0016020,GO:0016021,GO:0019866,GO:0022857,GO:0031090,GO:0031224,GO:0031966,GO:0031967,GO:0031975,GO:0043226,GO:0043227,GO:0043229,GO:0043231,GO:0044422,GO:0044424,GO:0044425,GO:0044429,GO:0044444,GO:0044446,GO:0044464,GO:0051179,GO:0051234,GO:0055085	-	ko:K15120	-	-	-	-	ko00000,ko02000	2.A.29	-	-	Mito_carr
6	5	7	6	I/M	Cellular processes signaling	phosphatidylinositol-3,4,5-trisphosphate 3-phosphatase activity	T	-	-	ko:K18080	-	-	-	-	ko00000,ko01009	-	-	-	-
7	5	5	3	I/M	Poorly characterized	Protein of unknown function (DUF2838)	S	-	-	-	-	-	-	-	-	-	-	-	DUF2838
2	3	6	3	I/M	Cellular processes signaling	slit diaphragm assembly	T	-	-	-	-	-	-	-	-	-	-	-	Y_phosphatase,fn3
2	3	2	1	I/M	Cellular processes signaling	protein folding in endoplasmic reticulum	O	GO:0001671,GO:0001932,GO:0001933,GO:0003674,GO:0003824,GO:0005488,GO:0005515,GO:0005575,GO:0005622,GO:0005623,GO:0005737,GO:0005783,GO:0005788,GO:0006457,GO:0006508,GO:0006511,GO:0006807,GO:0006915,GO:0006950,GO:0007154,GO:0007165,GO:0008047,GO:0008150,GO:0008152,GO:0008219,GO:0009056,GO:0009057,GO:0009892,GO:0009987,GO:0010033,GO:0010243,GO:0010498,GO:0010563,GO:0010605,GO:0012501,GO:0012505,GO:…	-	ko:K09530	ko04141,map04141	-	-	-	ko00000,ko00001,ko03110,ko04131	-	-	-	DnaJ,Thioredoxin
2	1	2	1	I/M	Cellular processes signaling	mitotic cytokinesis	D	GO:0003674,GO:0005488,GO:0005515,GO:0005575,GO:0005622,GO:0005623,GO:0005737,GO:0005886,GO:0005911,GO:0005938,GO:0008150,GO:0016020,GO:0030054,GO:0032153,GO:0032154,GO:0032155,GO:0032502,GO:0044424,GO:0044425,GO:0044444,GO:0044459,GO:0044464,GO:0048856,GO:0061061,GO:0071944,GO:0098590,GO:0099568	-	-	-	-	-	-	-	-	-	-	-
6	3	2	8	I/T	Cellular processes signaling	Complement Clr-like EGF-like	T	-	-	-	-	-	-	-	-	-	-	-	EGF_CA,FXa_inhibition
2	2	3	3	I/T	Poorly characterized	peptidyl-serine ADP-ribosylation	S	GO:0003674,GO:0005488,GO:0005515,GO:0005575,GO:0005622,GO:0005623,GO:0005634,GO:0006464,GO:0006471,GO:0006807,GO:0006950,GO:0006974,GO:0008150,GO:0008152,GO:0008270,GO:0009987,GO:0010835,GO:0018193,GO:0018209,GO:0018312,GO:0019222,GO:0019538,GO:0031323,GO:0031399,GO:0032268,GO:0033554,GO:0036211,GO:0042393,GO:0043167,GO:0043169,GO:0043170,GO:0043226,GO:0043227,GO:0043229,GO:0043231,GO:0043412,GO:…	-	-	-	-	-	-	-	-	-	-	DUF2228,zf-CCHH
2	5	1	1	I/T	Cellular processes signaling	lamellipodium morphogenesis	U	GO:0000323,GO:0000902,GO:0001845,GO:0003674,GO:0005102,GO:0005154,GO:0005158,GO:0005488,GO:0005515,GO:0005543,GO:0005547,GO:0005575,GO:0005622,GO:0005623,GO:0005737,GO:0005764,GO:0005768,GO:0005769,GO:0005773,GO:0005829,GO:0006810,GO:0006886,GO:0006897,GO:0006898,GO:0006906,GO:0006909,GO:0006915,GO:0006996,GO:0007033,GO:0007040,GO:0007275,GO:0007399,GO:0007610,GO:0007638,GO:0008104,GO:0008150,GO:…	-	ko:K17917	ko04144,map04144	-	-	-	ko00000,ko00001,ko04131	-	-	-	PX,Vps5
3	5	6	4	I/V	Metabolism	oxidation-reduction-process	I	GO:0000166,GO:0001501,GO:0001523,GO:0001750,GO:0003008,GO:0003674,GO:0003824,GO:0004033,GO:0004303,GO:0004745,GO:0005488,GO:0005496,GO:0005575,GO:0005622,GO:0005623,GO:0005737,GO:0005829,GO:0005886,GO:0005887,GO:0005929,GO:0006066,GO:0006629,GO:0006694,GO:0006703,GO:0006720,GO:0006721,GO:0007275,GO:0007600,GO:0007601,GO:0008106,GO:0008150,GO:0008152,GO:0008202,GO:0008210,GO:0008289,GO:0008610,GO:…	1.1.1.62,2.7.1.24,2.7.7.3	ko:K00044,ko:K02318,ko:K04282,ko:K11150	ko00140,ko00770,ko00830,ko01100,ko04020,ko04080,ko04913,map00140,map00770,map00830,map01100,map04020,map04080,map04913	M00120	R00130,R02352,R02353,R03035,R04681,R04682,R08379,R08945,R08980	RC00002,RC00078,RC00127,RC00261,RC00649	ko00000,ko00001,ko00002,ko01000,ko04030	-	-	-	adh_short
3	4	6	4	I/V	Metabolism	galactosidase,-beta	G	GO:0003674,GO:0003824,GO:0004553,GO:0004565,GO:0005575,GO:0005622,GO:0005623,GO:0005737,GO:0005773,GO:0015925,GO:0016787,GO:0016798,GO:0043226,GO:0043227,GO:0043229,GO:0043231,GO:0044424,GO:0044444,GO:0044464	3.2.1.23	ko:K12309	ko00052,ko00511,ko00531,ko00600,ko00604,ko01100,ko04142,map00052,map00511,map00531,map00600,map00604,map01100,map04142	M00079	R01678,R03355,R04633,R06010,R07807	RC00049	ko00000,ko00001,ko00002,ko01000,ko04147	-	-	-	Glyco_hydro_35
3	4	6	4	I/V	Poorly characterized	Erythrocyte membrane protein band 4.1 like 4A	S	GO:0003674,GO:0005198,GO:0005200,GO:0005488,GO:0005515,GO:0005575,GO:0005622,GO:0005623,GO:0005856,GO:0006996,GO:0007010,GO:0008092,GO:0008150,GO:0009987,GO:0016043,GO:0030029,GO:0030036,GO:0031032,GO:0043226,GO:0043228,GO:0043229,GO:0043232,GO:0044424,GO:0044464,GO:0071840	-	-	-	-	-	-	-	-	-	-	FERM_C,FERM_M,FERM_N
5	4	4	3	I/V	Information storage processing	phosphorylase kinase regulator activity	K	GO:0000003,GO:0000049,GO:0000123,GO:0000166,GO:0001932,GO:0002097,GO:0002098,GO:0002119,GO:0002164,GO:0002376,GO:0003006,GO:0003008,GO:0003674,GO:0003676,GO:0003723,GO:0003824,GO:0004672,GO:0005488,GO:0005524,GO:0005575,GO:0005622,GO:0005623,GO:0005634,GO:0005654,GO:0005730,GO:0005737,GO:0005829,GO:0006139,GO:0006351,GO:0006354,GO:0006355,GO:0006357,GO:0006366,GO:0006368,GO:0006396,GO:0006399,GO:…	-	ko:K11373	-	-	-	-	ko00000,ko03016,ko03036	-	-	-	IKI3
3	5	4	4	I/V	Poorly characterized	ABC transporter, phosphonate, periplasmic substrate-binding protein	S	-	-	-	-	-	-	-	-	-	-	-	Phosphonate-bd
3	7	2	4	I/V	Poorly characterized	nucleic acid binding	S	-	-	ko:K09228	-	-	-	-	ko00000,ko03000	-	-	-	zf-C2H2,zf-met
4	6	4	4	I/V	Metabolism	Multidrug-resistance-associated-protein	Q	GO:0001666,GO:0002576,GO:0003002,GO:0003674,GO:0003824,GO:0005215,GO:0005575,GO:0005622,GO:0005623,GO:0005737,GO:0005886,GO:0005887,GO:0006810,GO:0006811,GO:0006820,GO:0006869,GO:0006887,GO:0006950,GO:0006979,GO:0006996,GO:0007275,GO:0007389,GO:0007444,GO:0007447,GO:0007450,GO:0007568,GO:0008150,GO:0008152,GO:0008340,GO:0008509,GO:0008514,GO:0009611,GO:0009628,GO:0009888,GO:0009953,GO:0009987,GO:…	3.6.1.3	ko:K01509,ko:K05673,ko:K07374	ko00230,ko01523,ko02010,ko04024,ko04145,ko04210,ko04530,ko04540,ko04742,ko04976,ko05130,map00230,map01523,map02010,map04024,map04145,map04210,map04530,map04540,map04742,map04976,map05130	-	R00086	RC00002	ko00000,ko00001,ko01000,ko02000,ko03019,ko03036,ko04147,ko04812	3.A.1.208.7	-	-	ABC_membrane,ABC_tran,PDZ
1	1	5	6	I/V	Metabolism	choline:sodium-symporter-activity	I	GO:0001505,GO:0003333,GO:0003674,GO:0005215,GO:0005307,GO:0005326,GO:0005328,GO:0005342,GO:0005488,GO:0005575,GO:0005622,GO:0005623,GO:0005737,GO:0005886,GO:0005887,GO:0006807,GO:0006810,GO:0006811,GO:0006812,GO:0006814,GO:0006820,GO:0006836,GO:0006865,GO:0008021,GO:0008150,GO:0008152,GO:0008291,GO:0008292,GO:0008324,GO:0008509,GO:0008514,GO:0008519,GO:0009058,GO:0009987,GO:0010817,GO:0012505,GO:…	-	ko:K14387	ko04725,ko05231,map04725,map05231	-	-	-	ko00000,ko00001,ko02000	2.A.21.8	-	-	SSF
3	2	5	2	I/V	Cellular processes signaling	RUN domain containing 1	T	GO:0000138,GO:0003674,GO:0005096,GO:0005488,GO:0005515,GO:0005575,GO:0005622,GO:0005623,GO:0005737,GO:0005794,GO:0005795,GO:0006810,GO:0006886,GO:0006996,GO:0008047,GO:0008104,GO:0008150,GO:0009987,GO:0010256,GO:0012505,GO:0015031,GO:0015833,GO:0016043,GO:0016050,GO:0017016,GO:0017137,GO:0019899,GO:0021700,GO:0030234,GO:0030424,GO:0030695,GO:0031267,GO:0031338,GO:0031984,GO:0031985,GO:0032386,GO:…	-	-	-	-	-	-	-	-	-	-	RUN
3	3	3	3	I/V	Cellular processes signaling	actin binding	T	GO:0000151,GO:0003674,GO:0003779,GO:0005488,GO:0005515,GO:0005575,GO:0005622,GO:0005623,GO:0005856,GO:0008092,GO:0015629,GO:0031461,GO:0031463,GO:0032991,GO:0043226,GO:0043228,GO:0043229,GO:0043232,GO:0044424,GO:0044464,GO:1902494,GO:1990234	-	ko:K13956	-	-	-	-	ko00000,ko04121	-	-	-	BACK,BTB,Kelch_1
3	3	4	2	I/V	Poorly characterized	prostaglandin catabolic process	S	GO:0000209,GO:0003674,GO:0003824,GO:0004842,GO:0005488,GO:0005515,GO:0005575,GO:0005622,GO:0005623,GO:0006464,GO:0006807,GO:0008150,GO:0008152,GO:0009893,GO:0009894,GO:0009896,GO:0009987,GO:0010604,GO:0016567,GO:0016740,GO:0019222,GO:0019538,GO:0019787,GO:0019899,GO:0030162,GO:0031323,GO:0031325,GO:0031329,GO:0031331,GO:0031624,GO:0032268,GO:0032270,GO:0032434,GO:0032436,GO:0032446,GO:0036211,GO:…	-	ko:K21440	-	-	-	-	ko00000,ko04131	-	-	-	Ank
2	5	2	2	I/V	Cellular processes signaling	protein serine/threonine phosphatase activity	T	-	-	-	-	-	-	-	-	-	-	-	Ig_3
2	2	2	4	I/V	Information storage processing	Testis-expressed sequence 10 protein	K	GO:0005575,GO:0005622,GO:0005623,GO:0005634,GO:0005654,GO:0006139,GO:0006364,GO:0006396,GO:0006725,GO:0006807,GO:0008150,GO:0008152,GO:0009987,GO:0010467,GO:0016070,GO:0016072,GO:0022613,GO:0031974,GO:0031981,GO:0032991,GO:0034470,GO:0034641,GO:0034660,GO:0034708,GO:0035097,GO:0042254,GO:0043170,GO:0043226,GO:0043227,GO:0043229,GO:0043231,GO:0043233,GO:0044085,GO:0044237,GO:0044238,GO:0044422,GO:…	-	ko:K14827	-	-	-	-	ko00000,ko03009	-	-	-	Ipi1_N
3	2	2	2	I/V	Poorly characterized	F-box only protein 30	S	GO:0000209,GO:0003674,GO:0003824,GO:0004842,GO:0005575,GO:0005622,GO:0005623,GO:0005737,GO:0005829,GO:0006464,GO:0006807,GO:0008150,GO:0008152,GO:0009987,GO:0016567,GO:0016740,GO:0019538,GO:0019787,GO:0032446,GO:0036211,GO:0043170,GO:0043412,GO:0043687,GO:0044237,GO:0044238,GO:0044260,GO:0044267,GO:0044424,GO:0044444,GO:0044464,GO:0070647,GO:0071704,GO:0140096,GO:1901564	-	ko:K10307	-	-	-	-	ko00000,ko04121	-	-	-	F-box_4,zf-TRAF_2
2	3	2	3	I/V	Cellular processes signaling	cell redox homeostasis	O	GO:0003674,GO:0003756,GO:0003824,GO:0005575,GO:0005622,GO:0005623,GO:0005737,GO:0005783,GO:0006457,GO:0006810,GO:0006897,GO:0006909,GO:0006950,GO:0008150,GO:0009987,GO:0012505,GO:0016192,GO:0016853,GO:0016860,GO:0016864,GO:0033554,GO:0034976,GO:0043226,GO:0043227,GO:0043229,GO:0043231,GO:0043277,GO:0044424,GO:0044444,GO:0044464,GO:0050896,GO:0051179,GO:0051234,GO:0051716,GO:0098657,GO:0140096	-	-	-	-	-	-	-	-	-	-	Thioredoxin
2	2	4	2	I/V	Information storage processing	beta subunit	J	GO:0002161,GO:0003674,GO:0003824,GO:0004812,GO:0004826,GO:0005575,GO:0005622,GO:0005623,GO:0005737,GO:0005829,GO:0006082,GO:0006139,GO:0006399,GO:0006412,GO:0006418,GO:0006432,GO:0006450,GO:0006518,GO:0006520,GO:0006725,GO:0006807,GO:0008150,GO:0008152,GO:0009058,GO:0009059,GO:0009328,GO:0009987,GO:0010467,GO:0016043,GO:0016070,GO:0016787,GO:0016788,GO:0016874,GO:0016875,GO:0019538,GO:0019752,GO:…	6.1.1.20	ko:K01890	ko00970,map00970	M00359,M00360	R03660	RC00055,RC00523	ko00000,ko00001,ko00002,ko01000,ko01007,ko03016	-	-	-	B3_4,B5
1	2	3	3	I/V	Metabolism	methylcrotonoyl-CoA-carboxylase-activity	C	GO:0002169,GO:0003674,GO:0003824,GO:0004075,GO:0004485,GO:0005488,GO:0005575,GO:0005622,GO:0005623,GO:0005737,GO:0005739,GO:0005759,GO:0005829,GO:0006082,GO:0006520,GO:0006551,GO:0006552,GO:0006732,GO:0006766,GO:0006767,GO:0006768,GO:0006790,GO:0006807,GO:0008144,GO:0008150,GO:0008152,GO:0009056,GO:0009063,GO:0009081,GO:0009083,GO:0009374,GO:0009987,GO:0016043,GO:0016054,GO:0016421,GO:0016874,GO:…	6.4.1.4	ko:K01968	ko00280,ko01100,map00280,map01100	M00036	R04138	RC00367,RC00942	ko00000,ko00001,ko00002,ko01000	-	-	-	Biotin_carb_C,Biotin_carb_N,Biotin_lipoyl,CPSase_L_D2
2	1	1	3	I/V	Cellular processes signaling	regulation of alternative mRNA splicing, via spliceosome	A	GO:0000122,GO:0000245,GO:0000375,GO:0000377,GO:0000381,GO:0000398,GO:0003674,GO:0003676,GO:0003677,GO:0003723,GO:0003729,GO:0005488,GO:0005515,GO:0005575,GO:0005622,GO:0005623,GO:0005634,GO:0005654,GO:0005681,GO:0006139,GO:0006355,GO:0006357,GO:0006396,GO:0006397,GO:0006725,GO:0006807,GO:0008150,GO:0008152,GO:0008285,GO:0008380,GO:0009889,GO:0009890,GO:0009892,GO:0009893,GO:0009894,GO:0009895,GO:…	-	ko:K13094	-	-	-	-	ko00000,ko03041	-	-	-	-
6	6	2	5	K/A	Cellular processes signaling	phosphorylase kinase activity	T	GO:0000166,GO:0003674,GO:0003824,GO:0004672,GO:0004674,GO:0004683,GO:0004689,GO:0005488,GO:0005515,GO:0005516,GO:0005524,GO:0005575,GO:0005622,GO:0005623,GO:0005737,GO:0005829,GO:0005964,GO:0005975,GO:0005976,GO:0005977,GO:0005981,GO:0005996,GO:0006006,GO:0006007,GO:0006073,GO:0006091,GO:0006109,GO:0006112,GO:0006464,GO:0006468,GO:0006793,GO:0006796,GO:0006807,GO:0007154,GO:0007165,GO:0007275,GO:…	2.7.11.19	ko:K00871	ko04020,ko04910,ko04922,map04020,map04910,map04922	-	-	-	ko00000,ko00001,ko01000,ko01001	-	-	-	Pkinase
4	5	9	4	K/E	Cellular processes signaling	inhibition of cysteine-type endopeptidase activity involved in apoptotic process	O	GO:0000209,GO:0002020,GO:0002225,GO:0002682,GO:0002684,GO:0002697,GO:0002699,GO:0002700,GO:0002702,GO:0002759,GO:0002760,GO:0002784,GO:0002786,GO:0002803,GO:0002805,GO:0002807,GO:0002808,GO:0002813,GO:0002831,GO:0002833,GO:0002920,GO:0002922,GO:0003674,GO:0003824,GO:0004842,GO:0004857,GO:0004866,GO:0004869,GO:0005488,GO:0005515,GO:0005575,GO:0005622,GO:0005623,GO:0005634,GO:0005737,GO:0006464,GO:…	-	ko:K16060,ko:K16061	ko01524,ko04064,ko04120,ko04210,ko04215,ko04217,ko04510,ko04621,ko04624,ko04668,ko05145,ko05200,ko05222,map01524,map04064,map04120,map04210,map04215,map04217,map04510,map04621,map04624,map04668,map05145,map05200,map05222	-	-	-	ko00000,ko00001,ko04121	-	-	-	BIR,zf-C3HC4_3
5	3	3	8	K/E	Cellular processes signaling	Type III restriction enzyme, res subunit	A	GO:0000003,GO:0000228,GO:0000578,GO:0000793,GO:0000794,GO:0003002,GO:0003006,GO:0003674,GO:0003676,GO:0003723,GO:0003725,GO:0003727,GO:0003824,GO:0005488,GO:0005515,GO:0005575,GO:0005622,GO:0005623,GO:0005634,GO:0005694,GO:0005737,GO:0006139,GO:0006396,GO:0006725,GO:0006807,GO:0006996,GO:0007028,GO:0007275,GO:0007276,GO:0007281,GO:0007292,GO:0007308,GO:0007309,GO:0007314,GO:0007315,GO:0007350,GO:…	3.6.3.14,3.6.4.13	ko:K12646,ko:K12647	ko04064,ko04622,ko04623,ko05160,ko05161,ko05162,ko05164,ko05168,ko05169,map04064,map04622,map04623,map05160,map05161,map05162,map05164,map05168,map05169	-	-	-	ko00000,ko00001,ko01000	-	-	-	DEAD,Helicase_C,RIG-I_C-RD
3	4	3	4	K/E	Cellular processes signaling	PRY	O	-	-	-	-	-	-	-	-	-	-	-	zf-B_box,zf-C3HC4
2	3	5	2	K/E	Cellular processes signaling	Four-disulfide core domains	T	GO:0003674,GO:0003756,GO:0003824,GO:0005575,GO:0005622,GO:0005623,GO:0005737,GO:0005783,GO:0006457,GO:0006950,GO:0008150,GO:0009987,GO:0012505,GO:0016853,GO:0016860,GO:0016864,GO:0033554,GO:0034976,GO:0043226,GO:0043227,GO:0043229,GO:0043231,GO:0044424,GO:0044444,GO:0044464,GO:0050896,GO:0051716,GO:0140096	-	-	-	-	-	-	-	-	-	-	Thioredoxin
4	4	1	1	K/E	Cellular processes signaling	negative regulation of TORC1 signaling	T	GO:0000003,GO:0000323,GO:0003006,GO:0003674,GO:0005096,GO:0005488,GO:0005575,GO:0005622,GO:0005623,GO:0005737,GO:0005764,GO:0005765,GO:0005773,GO:0005774,GO:0005829,GO:0006950,GO:0007154,GO:0007276,GO:0007281,GO:0007282,GO:0007292,GO:0007293,GO:0008047,GO:0008150,GO:0008283,GO:0008356,GO:0008361,GO:0009267,GO:0009605,GO:0009653,GO:0009894,GO:0009966,GO:0009968,GO:0009987,GO:0009991,GO:0010506,GO:…	-	ko:K20404	ko04150,map04150	-	-	-	ko00000,ko00001	-	-	-	Patched
3	2	2	3	K/E	Cellular processes signaling	chaperone cofactor-dependent protein refolding	O	GO:0000166,GO:0000338,GO:0000922,GO:0001505,GO:0001558,GO:0002009,GO:0002011,GO:0002164,GO:0002165,GO:0002168,GO:0003674,GO:0003824,GO:0005488,GO:0005515,GO:0005524,GO:0005575,GO:0005622,GO:0005623,GO:0005634,GO:0005635,GO:0005737,GO:0005783,GO:0005788,GO:0005789,GO:0005818,GO:0005819,GO:0005829,GO:0005856,GO:0005886,GO:0006403,GO:0006405,GO:0006457,GO:0006464,GO:0006508,GO:0006515,GO:0006611,GO:…	-	-	-	-	-	-	-	-	-	-	Torsin
4	1	5	6	K/H	Poorly characterized	Fibrous sheath-interacting protein 1	S	GO:0005575,GO:0005623,GO:0005929,GO:0031514,GO:0042995,GO:0043226,GO:0044464,GO:0120025	-	-	-	-	-	-	-	-	-	-	FSIP1
3	1	1	2	K/M	Metabolism	Apolipoprotein	I	-	-	ko:K14462	ko04975,ko04977,ko04979,map04975,map04977,map04979	-	-	-	ko00000,ko00001,ko00536,ko04147	-	-	-	VWD
3	2	6	2	K/N	Metabolism	glucose-dehydrogenase-activity	G	GO:0000166,GO:0003674,GO:0003824,GO:0004345,GO:0005488,GO:0005575,GO:0005622,GO:0005623,GO:0005737,GO:0005739,GO:0005783,GO:0005788,GO:0005975,GO:0006081,GO:0006098,GO:0006139,GO:0006725,GO:0006732,GO:0006733,GO:0006739,GO:0006753,GO:0006793,GO:0006796,GO:0006807,GO:0008150,GO:0008152,GO:0009117,GO:0009987,GO:0012505,GO:0016491,GO:0016614,GO:0016616,GO:0016787,GO:0016788,GO:0017057,GO:0019362,GO:…	1.1.1.47,3.1.1.31	ko:K13937	ko00030,ko01100,ko01110,ko01200,map00030,map01100,map01110,map01200	M00004,M00006	R02035,R02736	RC00001,RC00066,RC00537	ko00000,ko00001,ko00002,ko01000	-	-	-	G6PD_C,G6PD_N,Glucosamine_iso
4	1	1	6	K/N	Cellular processes signaling	serine-type endopeptidase activity	O	-	-	-	-	-	-	-	-	-	-	-	Inhibitor_I9,Peptidase_S8
2	2	3	3	K/Q	Cellular processes signaling	protein kinase activity	T	-	-	ko:K15503	-	-	-	-	ko00000,ko01009,ko03400	-	-	-	Ank,ZU5
4	1	1	5	K/Q	Poorly characterized	galactosylceramide sulfotransferase activity	S	-	2.8.2.11	ko:K01019	ko00565,ko00600,ko01100,map00565,map00600,map01100	M00067	R04017,R05105,R10805	RC00007,RC00231	ko00000,ko00001,ko00002,ko01000,ko01003	-	-	-	Gal-3-0_sulfotr
4	4	3	4	K/Q	Poorly characterized	G-2 and S-phase expressed 1	S	-	-	ko:K10129	ko04115,map04115	-	-	-	ko00000,ko00001	-	-	-	GTSE1_N
6	3	3	1	K/Q	Cellular processes signaling	positive regulation of protein localization to ciliary membrane	T	GO:0005575,GO:0005623,GO:0005886,GO:0005929,GO:0006355,GO:0006357,GO:0008150,GO:0009889,GO:0009891,GO:0009893,GO:0010468,GO:0010556,GO:0010557,GO:0010604,GO:0010628,GO:0016020,GO:0019219,GO:0019222,GO:0019898,GO:0031090,GO:0031253,GO:0031323,GO:0031325,GO:0031326,GO:0031328,GO:0032386,GO:0032388,GO:0032879,GO:0032880,GO:0032991,GO:0033157,GO:0042306,GO:0042307,GO:0042995,GO:0043226,GO:0043227,GO:…	-	-	-	-	-	-	-	-	-	-	EF-hand_7
2	1	2	2	K/Q	Poorly characterized	positive regulation of TORC2 signaling	S	GO:0000075,GO:0000077,GO:0000723,GO:0001932,GO:0001934,GO:0003674,GO:0005198,GO:0005488,GO:0005515,GO:0005575,GO:0005622,GO:0005623,GO:0005634,GO:0005654,GO:0005737,GO:0005829,GO:0006139,GO:0006259,GO:0006725,GO:0006807,GO:0006950,GO:0006974,GO:0006996,GO:0007275,GO:0007568,GO:0008150,GO:0008152,GO:0008340,GO:0009314,GO:0009411,GO:0009416,GO:0009628,GO:0009893,GO:0009966,GO:0009967,GO:0009987,GO:…	-	ko:K11137,ko:K14834	ko03460,ko04150,map03460,map04150	-	-	-	ko00000,ko00001,ko03009,ko03032,ko03400	-	-	-	Telomere_reg-2
6	7	2	7	K/R	Poorly characterized	dipeptidase activity	S	-	-	-	-	-	-	-	-	-	-	-	M20_dimer,Peptidase_M20
3	5	6	1	K/R	Metabolism	ATPase-activity,-coupled-to-transmembrane-movement-of-substances	Q	GO:0001666,GO:0003674,GO:0003824,GO:0005215,GO:0005575,GO:0005623,GO:0005886,GO:0005887,GO:0006810,GO:0006950,GO:0007275,GO:0007507,GO:0008150,GO:0009628,GO:0015399,GO:0015405,GO:0016020,GO:0016021,GO:0016462,GO:0016787,GO:0016817,GO:0016818,GO:0016887,GO:0017111,GO:0022804,GO:0022857,GO:0031224,GO:0031226,GO:0032501,GO:0032502,GO:0036293,GO:0042623,GO:0042626,GO:0043492,GO:0044425,GO:0044459,GO:…	-	ko:K05032,ko:K05033	ko02010,ko04911,ko04930,map02010,map04911,map04930	-	-	-	ko00000,ko00001,ko02000,ko04147	3.A.1.208,3.A.1.208.4	-	-	ABC_membrane,ABC_tran
5	3	1	5	K/R	Cellular processes signaling	5'-nucleotidase activity	O	GO:0003674,GO:0003824,GO:0006793,GO:0006796,GO:0008150,GO:0008152,GO:0008252,GO:0008253,GO:0009987,GO:0016311,GO:0016787,GO:0016788,GO:0016791,GO:0042578,GO:0044237	-	-	-	-	-	-	-	-	-	-	5_nucleotid
7	2	1	1	K/R	Metabolism	Arylsulfatase	P	-	3.1.6.12	ko:K01135	ko00531,ko01100,ko04142,map00531,map01100,map04142	M00076,M00077	R07823	-	ko00000,ko00001,ko00002,ko01000	-	-	-	Sulfatase,Sulfatase_C
2	6	2	3	K/R	Cellular processes signaling	ATP-dependent microtubule motor activity, plus-end-directed	Z	GO:0000003,GO:0000226,GO:0000278,GO:0000280,GO:0000922,GO:0001578,GO:0002376,GO:0002478,GO:0002495,GO:0002504,GO:0002790,GO:0003674,GO:0003774,GO:0003777,GO:0003824,GO:0005488,GO:0005515,GO:0005575,GO:0005622,GO:0005623,GO:0005634,GO:0005737,GO:0005783,GO:0005794,GO:0005813,GO:0005815,GO:0005818,GO:0005819,GO:0005829,GO:0005856,GO:0005871,GO:0005874,GO:0005875,GO:0005876,GO:0006810,GO:0006890,GO:…	-	ko:K10398	-	-	-	-	ko00000,ko03036,ko04812	-	-	-	Microtub_bind
1	2	2	6	K/R	Cellular processes signaling	histone demethylase activity (H3-K36 specific)	B	GO:0000086,GO:0000278,GO:0003674,GO:0003682,GO:0003824,GO:0005488,GO:0005575,GO:0005622,GO:0005623,GO:0005634,GO:0005654,GO:0005737,GO:0005829,GO:0006325,GO:0006355,GO:0006464,GO:0006482,GO:0006807,GO:0006996,GO:0007049,GO:0008150,GO:0008152,GO:0008214,GO:0009889,GO:0009891,GO:0009893,GO:0009987,GO:0010468,GO:0010556,GO:0010557,GO:0010604,GO:0010628,GO:0016043,GO:0016491,GO:0016569,GO:0016570,GO:…	1.14.11.27	ko:K10277	-	-	-	-	ko00000,ko01000,ko03036	-	-	-	-
2	2	4	5	K/R	Cellular processes signaling	Protein tyrosine kinase	T	-	-	-	-	-	-	-	-	-	-	-	-
2	4	2	5	K/R	Poorly characterized	PIH1 domain-containing protein 1	S	GO:0000491,GO:0000492,GO:0000976,GO:0001013,GO:0001046,GO:0001047,GO:0001067,GO:0001163,GO:0001164,GO:0001188,GO:0001932,GO:0001934,GO:0003674,GO:0003676,GO:0003677,GO:0003690,GO:0005488,GO:0005515,GO:0005575,GO:0005622,GO:0005623,GO:0005634,GO:0005730,GO:0005737,GO:0006139,GO:0006325,GO:0006338,GO:0006351,GO:0006352,GO:0006355,GO:0006356,GO:0006360,GO:0006361,GO:0006364,GO:0006396,GO:0006403,GO:…	-	ko:K12302	ko04721,ko04723,ko04724,ko05033,map04721,map04723,map04724,map05033	-	-	-	ko00000,ko00001,ko02000	2.A.1.14	-	-	PIH1
2	2	1	5	K/R	Information storage processing	rRNA catabolic process	J	GO:0000175,GO:0000177,GO:0000178,GO:0003674,GO:0003824,GO:0004518,GO:0004527,GO:0004532,GO:0004540,GO:0005488,GO:0005515,GO:0005575,GO:0005622,GO:0005623,GO:0005737,GO:0005813,GO:0005815,GO:0005829,GO:0005856,GO:0005886,GO:0006139,GO:0006364,GO:0006396,GO:0006401,GO:0006725,GO:0006807,GO:0008150,GO:0008152,GO:0008408,GO:0009056,GO:0009057,GO:0009987,GO:0010467,GO:0015630,GO:0016020,GO:0016070,GO:…	-	ko:K18681	ko03018,map03018	-	-	-	ko00000,ko00001,ko01000,ko03019	-	-	-	RNB,Rrp44_S1
3	1	5	2	K/R	Cellular processes signaling	Serine/Threonine protein kinases, catalytic domain	T	-	2.7.11.1	ko:K08857	-	-	-	-	ko00000,ko01000,ko01001,ko03036,ko03400	-	-	-	Pkinase
3	4	2	2	K/R	Metabolism	acetyl-CoA-biosynthetic-process-from-acetate	I	GO:0003674,GO:0003824,GO:0003987,GO:0005575,GO:0005622,GO:0005623,GO:0005737,GO:0005739,GO:0005759,GO:0006066,GO:0006067,GO:0006069,GO:0006082,GO:0006083,GO:0006084,GO:0006085,GO:0006091,GO:0006139,GO:0006163,GO:0006164,GO:0006629,GO:0006631,GO:0006633,GO:0006637,GO:0006725,GO:0006732,GO:0006753,GO:0006790,GO:0006793,GO:0006796,GO:0006807,GO:0008150,GO:0008152,GO:0008610,GO:0009058,GO:0009108,GO:…	6.2.1.1	ko:K01895	ko00010,ko00620,ko00640,ko00680,ko00720,ko01100,ko01110,ko01120,ko01130,ko01200,map00010,map00620,map00640,map00680,map00720,map01100,map01110,map01120,map01130,map01200	M00357	R00235,R00236,R00316,R00926,R01354	RC00004,RC00012,RC00043,RC00070,RC02746,RC02816	ko00000,ko00001,ko00002,ko01000,ko01004	-	-	-	ACAS_N,AMP-binding,AMP-binding_C
3	2	4	2	K/R	Information storage processing	helicase activity	L	-	-	-	-	-	-	-	-	-	-	-	AAA_11,AAA_12
2	1	1	2	K/R	Cellular processes signaling	RNA secondary structure unwinding	A	GO:0003674,GO:0003724,GO:0003824,GO:0004004,GO:0004386,GO:0005575,GO:0005622,GO:0005623,GO:0005634,GO:0005730,GO:0005737,GO:0006139,GO:0006725,GO:0006807,GO:0008026,GO:0008150,GO:0008152,GO:0008186,GO:0009987,GO:0010501,GO:0016070,GO:0016462,GO:0016787,GO:0016817,GO:0016818,GO:0016887,GO:0017111,GO:0031974,GO:0031981,GO:0034641,GO:0042623,GO:0043170,GO:0043226,GO:0043227,GO:0043228,GO:0043229,GO:…	3.6.4.13	ko:K19466	-	-	-	-	ko00000,ko01000	-	-	-	DEAD,Helicase_C,zf-HIT
4	4	4	7	K/T	Cellular processes signaling	apoptosis-inducing factor	T	GO:0000166,GO:0000302,GO:0000737,GO:0001101,GO:0002931,GO:0003674,GO:0003676,GO:0003677,GO:0003824,GO:0004174,GO:0005488,GO:0005515,GO:0005575,GO:0005622,GO:0005623,GO:0005634,GO:0005737,GO:0005739,GO:0005740,GO:0005741,GO:0005743,GO:0005758,GO:0005829,GO:0006091,GO:0006119,GO:0006139,GO:0006163,GO:0006259,GO:0006308,GO:0006309,GO:0006323,GO:0006725,GO:0006753,GO:0006793,GO:0006796,GO:0006807,GO:…	-	ko:K04727	ko04210,ko04214,ko04217,map04210,map04214,map04217	-	-	-	ko00000,ko00001,ko01000	-	-	-	AIF_C,Pyr_redox_2
5	3	4	3	K/T	Metabolism	monooxygenase-activity	Q	GO:0000003,GO:0002009,GO:0002064,GO:0002065,GO:0002066,GO:0002165,GO:0003006,GO:0003674,GO:0003824,GO:0004497,GO:0006629,GO:0006706,GO:0007275,GO:0007276,GO:0007281,GO:0007292,GO:0007304,GO:0007444,GO:0007478,GO:0007480,GO:0007552,GO:0007560,GO:0008150,GO:0008152,GO:0008202,GO:0008395,GO:0009056,GO:0009653,GO:0009791,GO:0009886,GO:0009887,GO:0009888,GO:0009987,GO:0010817,GO:0016042,GO:0016491,GO:…	1.14.14.1	ko:K07416,ko:K07417,ko:K07418,ko:K14985,ko:K17685	ko00590,ko00591,ko00980,ko00981,ko01100,ko04212,ko04726,ko04750,ko04913,ko05204,map00590,map00591,map00980,map00981,map01100,map04212,map04726,map04750,map04913,map05204	-	R07000,R07001,R07042,R07043,R07044,R07045,R07046,R07048,R07050,R07051,R07052,R07055,R07056,R08143,R09406,R09408,R09421,R09423,R09424,R09425	RC01184,RC01445,RC01693,RC01710,RC01711,RC01723,RC01725,RC02525,RC02526,RC02530,RC02531	ko00000,ko00001,ko00199,ko01000	-	-	-	p450
3	5	5	3	K/T	Cellular processes signaling	protein deubiquitination	O	GO:0001508,GO:0001654,GO:0001736,GO:0001738,GO:0001745,GO:0002009,GO:0003008,GO:0003674,GO:0005488,GO:0005515,GO:0005575,GO:0005911,GO:0006915,GO:0007163,GO:0007164,GO:0007275,GO:0007389,GO:0007423,GO:0007600,GO:0007605,GO:0008150,GO:0008157,GO:0008219,GO:0009605,GO:0009612,GO:0009628,GO:0009653,GO:0009887,GO:0009888,GO:0009987,GO:0010623,GO:0010720,GO:0010941,GO:0010942,GO:0010996,GO:0012501,GO:…	-	-	-	-	-	-	-	-	-	-	UCH
3	3	4	1	K/T	Cellular processes signaling	metalloendopeptidase activity	O	GO:0000209,GO:0003674,GO:0003824,GO:0004175,GO:0004222,GO:0005488,GO:0005575,GO:0005576,GO:0005622,GO:0005623,GO:0005737,GO:0005739,GO:0005740,GO:0005758,GO:0005829,GO:0005886,GO:0006109,GO:0006111,GO:0006464,GO:0006508,GO:0006518,GO:0006807,GO:0007154,GO:0007165,GO:0008150,GO:0008152,GO:0008233,GO:0008237,GO:0009889,GO:0009987,GO:0010675,GO:0010830,GO:0010906,GO:0016020,GO:0016202,GO:0016567,GO:…	3.4.24.15,3.4.24.16	ko:K01392,ko:K01393	ko04614,ko05143,map04614,map05143	-	-	-	ko00000,ko00001,ko01000,ko01002	-	-	-	Peptidase_M3
3	3	2	4	L/F	Poorly characterized	Somatomedin B and thrombospondin type 1 domain containing	S	-	-	-	-	-	-	-	-	-	-	-	TSP_1
1	4	1	3	L/F	Poorly characterized	apoptotic process	S	GO:0005575,GO:0005622,GO:0005623,GO:0005737,GO:0005783,GO:0005794,GO:0005829,GO:0005856,GO:0005874,GO:0005881,GO:0006950,GO:0008150,GO:0009628,GO:0012505,GO:0015630,GO:0036296,GO:0043226,GO:0043227,GO:0043228,GO:0043229,GO:0043231,GO:0043232,GO:0044422,GO:0044424,GO:0044430,GO:0044444,GO:0044446,GO:0044464,GO:0050896,GO:0055093,GO:0070482,GO:0099080,GO:0099081,GO:0099512,GO:0099513	-	-	-	-	-	-	-	-	-	-	TMEM214
2	2	2	2	L/F	Cellular processes signaling	peroxidase activity	T	GO:0000902,GO:0000904,GO:0001959,GO:0001960,GO:0002376,GO:0003674,GO:0003824,GO:0004601,GO:0005102,GO:0005126,GO:0005152,GO:0005198,GO:0005201,GO:0005488,GO:0005515,GO:0005575,GO:0005576,GO:0005604,GO:0005615,GO:0005622,GO:0005623,GO:0005737,GO:0005783,GO:0006810,GO:0006897,GO:0006909,GO:0006928,GO:0006935,GO:0006955,GO:0007275,GO:0007399,GO:0007409,GO:0007411,GO:0007517,GO:0008150,GO:0008152,GO:…	1.11.1.7	ko:K19511	-	-	-	-	ko00000,ko01000	-	-	-	An_peroxidase,I-set,LRR_8
2	2	1	2	L/H	Cellular processes signaling	metallocarboxypeptidase activity	O	GO:0001678,GO:0001889,GO:0001990,GO:0001991,GO:0002002,GO:0002003,GO:0002673,GO:0002682,GO:0002697,GO:0002920,GO:0003008,GO:0003013,GO:0003044,GO:0003073,GO:0003081,GO:0003330,GO:0003331,GO:0003674,GO:0003824,GO:0004180,GO:0004181,GO:0005488,GO:0005575,GO:0005576,GO:0005615,GO:0005622,GO:0005623,GO:0005737,GO:0006325,GO:0006464,GO:0006473,GO:0006475,GO:0006508,GO:0006518,GO:0006807,GO:0006950,GO:…	2.7.11.17,3.4.17.1,3.4.17.15,3.4.17.2,3.4.17.20	ko:K01291,ko:K01298,ko:K01300,ko:K04515,ko:K08637,ko:K08779,ko:K08780,ko:K08781	ko04012,ko04020,ko04024,ko04066,ko04114,ko04217,ko04261,ko04310,ko04360,ko04610,ko04614,ko04713,ko04720,ko04722,ko04725,ko04728,ko04740,ko04745,ko04750,ko04911,ko04912,ko04916,ko04921,ko04922,ko04925,ko04934,ko04971,ko04972,ko04974,ko05031,ko05152,ko05200,ko05205,ko05214,map04012,map04020,map04024,map04066,map04114,map04217,map04261,map04310,map04360,map04610,map04614,map04713,map04720,map04722,m…	-	-	-	ko00000,ko00001,ko01000,ko01001,ko01002,ko03110	-	-	-	Peptidase_M14,Propep_M14
5	6	4	3	L/I	Poorly characterized	cellular response to immobilization stress	S	GO:0000003,GO:0000323,GO:0001963,GO:0002118,GO:0002125,GO:0002791,GO:0002792,GO:0003008,GO:0003674,GO:0005488,GO:0005575,GO:0005576,GO:0005615,GO:0005622,GO:0005623,GO:0005634,GO:0005737,GO:0005764,GO:0005767,GO:0005768,GO:0005770,GO:0005771,GO:0005773,GO:0005856,GO:0005874,GO:0006810,GO:0006887,GO:0006950,GO:0006952,GO:0006954,GO:0007154,GO:0007165,GO:0007267,GO:0007268,GO:0007565,GO:0007610,GO:…	-	-	-	-	-	-	-	-	-	-	CRF-BP
4	2	5	2	L/I	Cellular processes signaling	Methyltransferase	A	GO:0003674,GO:0003824,GO:0005488,GO:0005515,GO:0005575,GO:0005622,GO:0005623,GO:0005634,GO:0005654,GO:0006464,GO:0006479,GO:0006807,GO:0008150,GO:0008152,GO:0008168,GO:0008170,GO:0008213,GO:0008276,GO:0008757,GO:0009987,GO:0016278,GO:0016279,GO:0016740,GO:0016741,GO:0018022,GO:0018193,GO:0018205,GO:0019538,GO:0019899,GO:0030544,GO:0031072,GO:0031974,GO:0031981,GO:0032259,GO:0032991,GO:0036211,GO:…	-	ko:K21804,ko:K21805	-	-	-	-	ko00000,ko01000,ko03110	-	-	-	Methyltransf_16
2	1	3	2	L/I	Cellular processes signaling	Organic solute transporter Ostalpha	T	GO:0003674,GO:0005215,GO:0005575,GO:0016020,GO:0016021,GO:0031224,GO:0044425	-	ko:K14360	ko04976,map04976	-	-	-	ko00000,ko00001,ko02000	2.A.82.1	-	-	Solute_trans_a
2	1	4	2	L/I	Poorly characterized	smoothened signaling pathway involved in regulation of secondary heart field cardioblast proliferation	S	GO:0000226,GO:0001501,GO:0001578,GO:0001763,GO:0001838,GO:0001841,GO:0001843,GO:0001894,GO:0002009,GO:0003007,GO:0003156,GO:0003205,GO:0003206,GO:0003264,GO:0003266,GO:0003271,GO:0003279,GO:0005575,GO:0005622,GO:0005623,GO:0005737,GO:0005813,GO:0005814,GO:0005815,GO:0005829,GO:0005856,GO:0005929,GO:0006996,GO:0007010,GO:0007017,GO:0007154,GO:0007165,GO:0007166,GO:0007224,GO:0007275,GO:0007368,GO:…	-	ko:K19332	-	-	-	-	ko00000,ko03036	-	-	-	B9-C2
3	4	1	2	L/I	Information storage processing	nucleoside phosphate binding	J	nucleoside
3	1	2	3	L/I	Cellular processes signaling	very-low-density lipoprotein particle binding	O	-	-	ko:K13050	ko04979,map04979	-	-	-	ko00000,ko00001,ko01000,ko01002,ko03110	-	-	-	Peptidase_S8
1	3	1	2	L/I	Metabolism	choline-transmembrane-transporter-activity	I	-	-	ko:K06515	ko05231,map05231	-	-	-	ko00000,ko00001,ko02000,ko04090	2.A.92.1.1	-	-	Choline_transpo
1	3	1	2	L/M	Poorly characterized	Leucine-rich repeats, outliers	S	-	-	-	-	-	-	-	-	-	-	-	F-box-like
4	8	5	3	L/P	Cellular processes signaling	protein localization to endoplasmic reticulum exit site	U	GO:0003400,GO:0003674,GO:0005488,GO:0005515,GO:0005575,GO:0005622,GO:0005623,GO:0005737,GO:0005783,GO:0006810,GO:0006888,GO:0006950,GO:0006996,GO:0007029,GO:0007030,GO:0007154,GO:0008104,GO:0008150,GO:0009267,GO:0009605,GO:0009987,GO:0009991,GO:0010256,GO:0012505,GO:0016020,GO:0016043,GO:0016192,GO:0017016,GO:0019899,GO:0031267,GO:0031667,GO:0031668,GO:0031669,GO:0032386,GO:0032388,GO:0032879,GO:…	-	ko:K20353	-	-	-	-	ko00000,ko04131	-	-	-	-
4	3	5	3	L/P	Poorly characterized	Death domain	S	-	-	-	-	-	-	-	-	-	-	-	Death
4	2	2	2	L/P	Information storage processing	Belongs to the class-I aminoacyl-tRNA synthetase family	J	GO:0003674,GO:0003824,GO:0004812,GO:0004823,GO:0005575,GO:0005622,GO:0005623,GO:0005737,GO:0005739,GO:0005759,GO:0006082,GO:0006139,GO:0006399,GO:0006412,GO:0006418,GO:0006429,GO:0006518,GO:0006520,GO:0006725,GO:0006807,GO:0008150,GO:0008152,GO:0009058,GO:0009059,GO:0009987,GO:0010467,GO:0016070,GO:0016874,GO:0016875,GO:0019538,GO:0019752,GO:0031974,GO:0032543,GO:0034641,GO:0034645,GO:0034660,GO:…	6.1.1.4	ko:K01869	ko00970,map00970	M00359,M00360	R03657	RC00055,RC00523	ko00000,ko00001,ko00002,ko01000,ko01007,ko03016,ko03029	-	-	-	Anticodon_1,tRNA-synt_1,tRNA-synt_1_2
1	2	1	2	L/Q	Cellular processes signaling	Kelch-like protein 21	T	-	-	ko:K10461	-	-	-	-	ko00000,ko04121	-	-	-	RUN
5	2	4	2	L/S	Cellular processes signaling	cap2 mRNA methylation	A	GO:0001510,GO:0003674,GO:0003824,GO:0004483,GO:0005575,GO:0005622,GO:0005623,GO:0005634,GO:0005737,GO:0006139,GO:0006370,GO:0006396,GO:0006397,GO:0006725,GO:0006807,GO:0006928,GO:0007275,GO:0007424,GO:0007426,GO:0008150,GO:0008152,GO:0008168,GO:0008171,GO:0008173,GO:0008174,GO:0008757,GO:0009451,GO:0009452,GO:0009653,GO:0009987,GO:0010467,GO:0016070,GO:0016071,GO:0016477,GO:0016556,GO:0016740,GO:…	2.1.1.296	ko:K14590	-	-	R10812	RC00003,RC00466	ko00000,ko01000,ko03019	-	-	-	FtsJ
5	3	2	3	L/S	Metabolism	Carboxylesterase-family	G	-	3.1.1.7,3.1.1.8	ko:K01049,ko:K01050	ko00564,ko04725,map00564,map04725	-	R01026	RC00020,RC00041	ko00000,ko00001,ko00537,ko01000	-	-	-	COesterase
4	2	2	3	L/S	Metabolism	Belongs-to-the-UDP-glycosyltransferase-family	G	GO:0003674,GO:0003824,GO:0005575,GO:0005622,GO:0005623,GO:0005886,GO:0006629,GO:0006643,GO:0006664,GO:0006665,GO:0006687,GO:0006807,GO:0007275,GO:0007399,GO:0007417,GO:0007422,GO:0008150,GO:0008152,GO:0008194,GO:0008378,GO:0008489,GO:0009987,GO:0015020,GO:0016020,GO:0016740,GO:0016757,GO:0016758,GO:0032501,GO:0032502,GO:0035250,GO:0043226,GO:0043227,GO:0043229,GO:0043231,GO:0044237,GO:0044238,GO:…	2.4.1.17,2.4.1.47	ko:K00699,ko:K04628	ko00040,ko00053,ko00140,ko00565,ko00600,ko00830,ko00860,ko00980,ko00982,ko00983,ko01100,ko01110,ko05204,map00040,map00053,map00140,map00565,map00600,map00830,map00860,map00980,map00982,map00983,map01100,map01110,map05204	M00014,M00067,M00129	R01383,R01500,R02358,R02389,R02478,R02502,R02902,R03091,R04322,R04352,R04353,R04354,R04683,R06277,R07106,R08259,R08261,R08262,R08263,R08615,R09426,R09427,R09428,R10804	RC00005,RC00033,RC00049,RC00059,RC00078,RC00171,RC00397,RC00523,RC00529,RC00708,RC02748	ko00000,ko00001,ko00002,ko01000,ko01003	-	GT1	-	UDPGT
6	9	6	5	L/V	Poorly characterized	zinc finger	S	-	-	-	-	-	-	-	-	-	-	-	-
5	2	7	4	L/V	Poorly characterized	Transmembrane protein 254	S	-	-	-	-	-	-	-	-	-	-	-	DUF4499
4	3	3	5	L/V	Metabolism	dolichyl-pyrophosphate-Man9GlcNAc2-alpha-1,3-glucosyltransferase-activity	G	GO:0000030,GO:0000033,GO:0000902,GO:0000904,GO:0001703,GO:0002064,GO:0003381,GO:0003382,GO:0003383,GO:0003384,GO:0003674,GO:0003824,GO:0004583,GO:0005575,GO:0005622,GO:0005623,GO:0005737,GO:0005783,GO:0005789,GO:0006464,GO:0006486,GO:0006487,GO:0006488,GO:0006490,GO:0006629,GO:0006807,GO:0006928,GO:0007275,GO:0007369,GO:0007377,GO:0008150,GO:0008152,GO:0009058,GO:0009059,GO:0009100,GO:0009101,GO:…	2.4.1.265	ko:K03849	ko00510,ko01100,map00510,map01100	M00055	R06263	-	ko00000,ko00001,ko00002,ko01000,ko01003	-	GT57	-	Alg6_Alg8
4	1	4	3	L/V	Poorly characterized	Leucine-rich repeats, outliers	S	-	-	-	-	-	-	-	-	-	-	-	F-box-like
3	5	4	1	L/V	Information storage processing	metallo-sulfur cluster assembly	K	GO:0003674,GO:0003676,GO:0003723,GO:0005488,GO:0005575,GO:0005622,GO:0005623,GO:0005737,GO:0005739,GO:0005759,GO:0006725,GO:0006778,GO:0006779,GO:0006783,GO:0006790,GO:0006807,GO:0008150,GO:0008152,GO:0009058,GO:0009987,GO:0016043,GO:0016226,GO:0018130,GO:0019438,GO:0022607,GO:0031163,GO:0031974,GO:0033013,GO:0033014,GO:0034641,GO:0042168,GO:0042440,GO:0043226,GO:0043227,GO:0043229,GO:0043231,GO:…	3.6.1.62	ko:K12613,ko:K22073	ko03018,map03018	M00395	R10815	RC00002	ko00000,ko00001,ko00002,ko01000,ko03019,ko03029	-	-	-	GCV_T,GCV_T_C
1	5	2	2	L/V	Poorly characterized	fibroblast migration	S	GO:0001667,GO:0003674,GO:0003779,GO:0005488,GO:0005515,GO:0005521,GO:0005575,GO:0005622,GO:0005623,GO:0005634,GO:0005635,GO:0005637,GO:0005639,GO:0006810,GO:0006928,GO:0006996,GO:0006997,GO:0006998,GO:0007017,GO:0007018,GO:0007097,GO:0007275,GO:0008092,GO:0008104,GO:0008150,GO:0009790,GO:0009792,GO:0009987,GO:0010256,GO:0010761,GO:0010970,GO:0012505,GO:0016020,GO:0016021,GO:0016043,GO:0016477,GO:…	-	-	-	-	-	-	-	-	-	-	Ima1_N
1	3	1	2	L/V	Cellular processes signaling	cyanate metabolic process	V	GO:0000096,GO:0000098,GO:0001655,GO:0001822,GO:0001889,GO:0003674,GO:0003676,GO:0003723,GO:0003824,GO:0004792,GO:0005488,GO:0005515,GO:0005575,GO:0005622,GO:0005623,GO:0005737,GO:0005739,GO:0005759,GO:0005829,GO:0006082,GO:0006403,GO:0006520,GO:0006534,GO:0006790,GO:0006807,GO:0006810,GO:0006839,GO:0007275,GO:0007399,GO:0007417,GO:0008097,GO:0008150,GO:0008152,GO:0009056,GO:0009058,GO:0009063,GO:…	2.8.1.1,2.8.1.2	ko:K01011,ko:K19371	ko00270,ko00920,ko01100,ko01120,ko04122,map00270,map00920,map01100,map01120,map04122	-	R01931,R03105,R03106	RC00214	ko00000,ko00001,ko01000,ko03110	-	-	-	Rhodanese
2	1	3	2	L/V	Poorly characterized	smoothened signaling pathway involved in dorsal/ventral neural tube patterning	S	-	-	-	-	-	-	-	-	-	-	-	BROMI
3	4	3	4	M/A	Poorly characterized	F-box only protein 9	S	GO:0000151,GO:0000209,GO:0002376,GO:0003674,GO:0003824,GO:0004842,GO:0005575,GO:0005622,GO:0005623,GO:0005737,GO:0005829,GO:0006464,GO:0006508,GO:0006511,GO:0006807,GO:0006950,GO:0006952,GO:0006955,GO:0008150,GO:0008152,GO:0009056,GO:0009057,GO:0009966,GO:0009987,GO:0010498,GO:0010646,GO:0016567,GO:0016740,GO:0019005,GO:0019538,GO:0019787,GO:0019941,GO:0023051,GO:0030154,GO:0030163,GO:0031146,GO:…	-	ko:K10295	-	-	-	-	ko00000,ko04121	-	-	-	F-box-like
3	2	5	2	M/I	Cellular processes signaling	NmrA-like family	V	-	-	-	-	-	-	-	-	-	-	-	Epimerase
4	3	2	3	M/I	Cellular processes signaling	Cell adhesion molecule	T	GO:0000226,GO:0000902,GO:0000904,GO:0001558,GO:0001764,GO:0001932,GO:0001934,GO:0002009,GO:0002028,GO:0003007,GO:0003008,GO:0003674,GO:0005488,GO:0005515,GO:0005575,GO:0005576,GO:0005622,GO:0005623,GO:0005737,GO:0005829,GO:0005886,GO:0005911,GO:0005918,GO:0006810,GO:0006897,GO:0006898,GO:0006928,GO:0006935,GO:0006996,GO:0007010,GO:0007017,GO:0007043,GO:0007155,GO:0007158,GO:0007160,GO:0007163,GO:…	-	ko:K06756,ko:K06759,ko:K06760,ko:K06761,ko:K06762,ko:K06763,ko:K06764	ko04514,map04514	-	-	-	ko00000,ko00001,ko00537,ko04516	-	-	-	I-set,Ig_3,fn3
2	5	3	3	M/I	Information storage processing	cellular response to nitroglycerin	K	GO:0000003,GO:0000122,GO:0000165,GO:0000280,GO:0000302,GO:0000775,GO:0000776,GO:0000785,GO:0000791,GO:0000792,GO:0000922,GO:0000976,GO:0000977,GO:0000978,GO:0000981,GO:0000982,GO:0000987,GO:0001012,GO:0001046,GO:0001047,GO:0001067,GO:0001078,GO:0001101,GO:0001161,GO:0001162,GO:0001227,GO:0001701,GO:0001817,GO:0001818,GO:0001890,GO:0001892,GO:0001932,GO:0001934,GO:0002119,GO:0002164,GO:0002237,GO:…	-	ko:K09414	ko04212,ko05134,map04212,map05134	-	-	-	ko00000,ko00001,ko03000	-	-	-	HSF_DNA-bind
1	2	2	3	M/I	Cellular processes signaling	acetylcholine-gated cation-selective channel activity	U	-	-	ko:K05312	-	-	-	-	ko00000,ko04040	1.A.9.1	-	-	Methyltransf_31
2	3	2	3	M/I	Metabolism	11-beta-hydroxysteroid-dehydrogenase-(NADP+)-activity	Q	GO:0000166,GO:0003674,GO:0003824,GO:0003845,GO:0005488,GO:0005496,GO:0005575,GO:0005622,GO:0005623,GO:0005634,GO:0005635,GO:0005654,GO:0005737,GO:0005783,GO:0005789,GO:0005791,GO:0006109,GO:0006140,GO:0006629,GO:0006694,GO:0006704,GO:0006706,GO:0006713,GO:0007275,GO:0008150,GO:0008152,GO:0008202,GO:0008211,GO:0008289,GO:0008610,GO:0009056,GO:0009058,GO:0009605,GO:0009719,GO:0009725,GO:0009894,GO:…	1.1.1.146	ko:K10317,ko:K15680	ko00140,ko00980,ko01100,ko05204,map00140,map00980,map01100,map05204	M00109	R02836,R03848,R04758,R04840,R09420	RC00154,RC01491	ko00000,ko00001,ko00002,ko01000,ko04121	-	-	-	adh_short
3	3	2	3	M/I	Metabolism	Solute-carrier-family-30-(zinc-transporter),-member-6	P	GO:0000041,GO:0000139,GO:0003674,GO:0005215,GO:0005385,GO:0005575,GO:0005622,GO:0005623,GO:0005737,GO:0005794,GO:0005802,GO:0006810,GO:0006811,GO:0006812,GO:0006829,GO:0006892,GO:0006895,GO:0008150,GO:0008324,GO:0010035,GO:0010038,GO:0010043,GO:0012505,GO:0015075,GO:0015318,GO:0016020,GO:0016192,GO:0016482,GO:0022857,GO:0022890,GO:0030001,GO:0031090,GO:0031984,GO:0032588,GO:0032879,GO:0034220,GO:…	-	ko:K14693	-	-	-	-	ko00000,ko02000	2.A.4.4.4	-	-	Cation_efflux
1	3	3	2	M/I	Cellular processes signaling	G-protein coupled receptor activity	O	-	-	ko:K08451,ko:K10401,ko:K17341	-	-	-	-	ko00000,ko04030,ko04812	-	-	-	7tm_2,GPS
1	1	2	2	M/I	Information storage processing	Sulfotransferase domain	L	-	-	-	-	-	-	-	-	-	-	-	Sulfotransfer_1
3	3	3	2	M/L	Poorly characterized	Post-GPI attachment to proteins	S	GO:0003674,GO:0003824,GO:0005575,GO:0005622,GO:0005623,GO:0005737,GO:0005783,GO:0005789,GO:0006505,GO:0006629,GO:0006643,GO:0006644,GO:0006650,GO:0006664,GO:0006793,GO:0006796,GO:0008150,GO:0008152,GO:0009987,GO:0012505,GO:0016020,GO:0016787,GO:0016788,GO:0019637,GO:0031224,GO:0031227,GO:0031984,GO:0042175,GO:0043226,GO:0043227,GO:0043229,GO:0043231,GO:0044237,GO:0044238,GO:0044255,GO:0044422,GO:…	-	-	-	-	-	-	-	-	-	-	Per1
1	4	1	2	M/L	Metabolism	cytochrome-b5-reductase	C	GO:0000166,GO:0002790,GO:0003032,GO:0003674,GO:0003824,GO:0003958,GO:0004128,GO:0005488,GO:0005575,GO:0005622,GO:0005623,GO:0005737,GO:0005783,GO:0005789,GO:0006091,GO:0006139,GO:0006725,GO:0006732,GO:0006733,GO:0006739,GO:0006753,GO:0006778,GO:0006793,GO:0006796,GO:0006801,GO:0006807,GO:0006810,GO:0006811,GO:0006820,GO:0007154,GO:0007267,GO:0008104,GO:0008150,GO:0008152,GO:0009117,GO:0009306,GO:…	1.6.2.2	ko:K00326	ko00520,map00520	-	R00100	-	ko00000,ko00001,ko01000	-	-	-	CS,Cyt-b5,FAD_binding_6,NAD_binding_1
1	2	2	2	M/L	Information storage processing	prolyl-tRNA aminoacylation	J	GO:0003674,GO:0003824,GO:0004812,GO:0004827,GO:0005575,GO:0005622,GO:0005623,GO:0005737,GO:0005739,GO:0006082,GO:0006139,GO:0006399,GO:0006412,GO:0006418,GO:0006433,GO:0006518,GO:0006520,GO:0006725,GO:0006807,GO:0008150,GO:0008152,GO:0009058,GO:0009059,GO:0009987,GO:0010467,GO:0016070,GO:0016874,GO:0016875,GO:0019538,GO:0019752,GO:0034641,GO:0034645,GO:0034660,GO:0043038,GO:0043039,GO:0043043,GO:…	6.1.1.15	ko:K01881	ko00970,map00970	M00359,M00360	R03661	RC00055,RC00523	ko00000,ko00001,ko00002,ko01000,ko01007,ko03016	-	-	-	HGTP_anticodon,tRNA-synt_2b
1	3	2	3	M/Q	Poorly characterized	nerve growth factor signaling pathway	S	-	-	ko:K12460,ko:K18167	ko04722,map04722	-	-	-	ko00000,ko00001,ko03029	-	-	-	ZU5
3	2	2	2	M/T	Poorly characterized	Spastic paraplegia 11 (autosomal recessive)	S	GO:0000902,GO:0000904,GO:0001845,GO:0005575,GO:0005622,GO:0005623,GO:0005634,GO:0005730,GO:0005737,GO:0005829,GO:0005886,GO:0006810,GO:0006897,GO:0006906,GO:0006909,GO:0006928,GO:0006996,GO:0007017,GO:0007018,GO:0007033,GO:0007040,GO:0007154,GO:0007267,GO:0007268,GO:0007275,GO:0007399,GO:0007409,GO:0007610,GO:0007626,GO:0008088,GO:0008150,GO:0009653,GO:0009987,GO:0010646,GO:0010970,GO:0016020,GO:…	-	ko:K19026	-	-	-	-	ko00000,ko03400	-	-	-	Spatacsin_C
1	2	2	1	M/T	Metabolism	Nitrilase	E	GO:0000257,GO:0003674,GO:0003824,GO:0004551,GO:0006139,GO:0006725,GO:0006807,GO:0008150,GO:0008152,GO:0009987,GO:0016462,GO:0016787,GO:0016810,GO:0016815,GO:0016817,GO:0016818,GO:0034641,GO:0044237,GO:0044238,GO:0046483,GO:0047710,GO:0071704,GO:1901360	-	ko:K11206	-	-	-	-	ko00000,ko01000	-	-	-	CN_hydrolase
2	5	2	2	M/V	Poorly characterized	microtubule binding	S	GO:0002177,GO:0003674,GO:0005488,GO:0005515,GO:0005575,GO:0005622,GO:0005623,GO:0005856,GO:0005929,GO:0008017,GO:0008092,GO:0015630,GO:0015631,GO:0031514,GO:0036126,GO:0042995,GO:0043226,GO:0043228,GO:0043229,GO:0043232,GO:0044422,GO:0044424,GO:0044430,GO:0044446,GO:0044464,GO:0097223,GO:0097729,GO:0120025	-	-	-	-	-	-	-	-	-	-	-
1	2	5	2	M/V	Poorly characterized	exodeoxyribonuclease I activity	S	GO:0000175,GO:0000724,GO:0000725,GO:0000729,GO:0003674,GO:0003824,GO:0004518,GO:0004527,GO:0004529,GO:0004532,GO:0004536,GO:0004540,GO:0005575,GO:0005622,GO:0005623,GO:0005634,GO:0005737,GO:0005739,GO:0006139,GO:0006259,GO:0006281,GO:0006302,GO:0006310,GO:0006417,GO:0006725,GO:0006807,GO:0006950,GO:0006974,GO:0008150,GO:0008152,GO:0008296,GO:0008297,GO:0008310,GO:0008408,GO:0009889,GO:0009891,GO:…	3.1.11.1	ko:K20777	-	-	-	-	ko00000,ko01000,ko03400	-	-	-	DNA_pol_A_exo1
5	8	2	1	N/D	Information storage processing	spermatogenesis	K	GO:0005575,GO:0005622,GO:0005623,GO:0005634,GO:0006355,GO:0008150,GO:0009889,GO:0009891,GO:0009893,GO:0010468,GO:0010556,GO:0010557,GO:0010604,GO:0010628,GO:0019219,GO:0019222,GO:0031323,GO:0031325,GO:0031326,GO:0031328,GO:0043226,GO:0043227,GO:0043229,GO:0043231,GO:0044424,GO:0044464,GO:0045893,GO:0045935,GO:0048518,GO:0048522,GO:0050789,GO:0050794,GO:0051171,GO:0051173,GO:0051252,GO:0051254,GO:…	-	ko:K21439	-	-	-	-	ko00000	-	-	-	Ank,Ank_2
4	3	6	4	N/D	Poorly characterized	Stathmin family	S	-	-	-	-	-	-	-	-	-	-	-	Stathmin
2	7	3	6	N/D	Metabolism	2-aminoadipate-transaminase-activity	E	-	2.6.1.39,2.6.1.7	ko:K00825	ko00300,ko00310,ko00380,ko01100,ko01130,ko01210,map00300,map00310,map00380,map01100,map01130,map01210	M00032	R01939,R01956,R04171	RC00006	ko00000,ko00001,ko00002,ko01000,ko01007	-	-	-	Aminotran_1_2
1	3	6	7	N/D	Poorly characterized	Alpha-1,3-mannosyl-glycoprotein 4-beta-N-acetylglucosaminyltransferase C	S	GO:0000139,GO:0003674,GO:0003824,GO:0005575,GO:0005622,GO:0005623,GO:0005737,GO:0005794,GO:0008194,GO:0008375,GO:0008454,GO:0012505,GO:0016020,GO:0016740,GO:0016757,GO:0016758,GO:0031090,GO:0031984,GO:0043226,GO:0043227,GO:0043229,GO:0043231,GO:0044422,GO:0044424,GO:0044431,GO:0044444,GO:0044446,GO:0044464,GO:0098588,GO:0098791,GO:0140096,GO:0140103	2.4.1.145,2.4.1.201	ko:K13748	ko00510,ko00513,ko01100,map00510,map00513,map01100	M00075	R05992	-	ko00000,ko00001,ko00002,ko01000,ko01003	-	GT54	-	Glyco_transf_54
3	3	3	4	N/D	Cellular processes signaling	DNA dealkylation involved in DNA repair	A	GO:0000375,GO:0000377,GO:0000381,GO:0000398,GO:0003674,GO:0003678,GO:0003724,GO:0003824,GO:0004003,GO:0004004,GO:0004386,GO:0005575,GO:0005622,GO:0005623,GO:0005634,GO:0005654,GO:0005682,GO:0005730,GO:0005737,GO:0005829,GO:0006139,GO:0006259,GO:0006281,GO:0006304,GO:0006307,GO:0006396,GO:0006397,GO:0006725,GO:0006807,GO:0006950,GO:0006974,GO:0006996,GO:0008026,GO:0008094,GO:0008150,GO:0008152,GO:…	3.6.4.12	ko:K18663	-	-	-	-	ko00000,ko01000,ko03400	-	-	-	DEAD,Helicase_C,Sec63
4	1	4	1	N/D	Poorly characterized	Tetratricopeptide repeat	S	GO:0005575,GO:0005622,GO:0005623,GO:0005813,GO:0005815,GO:0005856,GO:0015630,GO:0043226,GO:0043228,GO:0043229,GO:0043232,GO:0044422,GO:0044424,GO:0044430,GO:0044446,GO:0044464	-	-	-	-	-	-	-	-	-	-	TPR_1
2	3	4	3	N/E	Metabolism	polysaccharide-localization	G	GO:0003674,GO:0003824,GO:0008146,GO:0016740,GO:0016782	2.8.2.5	ko:K01017,ko:K09672,ko:K09673	ko00513,ko00532,ko01100,map00513,map00532,map01100	-	R02180	RC00007,RC00231	ko00000,ko00001,ko01000,ko01003	-	-	-	Sulfotransfer_2
4	4	6	5	N/H	Information storage processing	Craniofacial development protein 1	K	GO:0000003,GO:0000070,GO:0000278,GO:0000280,GO:0000819,GO:0003674,GO:0005488,GO:0005515,GO:0005575,GO:0005576,GO:0005604,GO:0005622,GO:0005623,GO:0005634,GO:0005694,GO:0005700,GO:0006323,GO:0006996,GO:0007049,GO:0007059,GO:0007076,GO:0007155,GO:0008092,GO:0008150,GO:0008360,GO:0009987,GO:0010032,GO:0010941,GO:0016043,GO:0019222,GO:0019894,GO:0022402,GO:0022414,GO:0022603,GO:0022604,GO:0022610,GO:…	-	-	-	-	-	-	-	-	-	-	BCNT
3	4	4	4	N/H	Metabolism	very-long-chain-acyl-CoA-dehydrogenase-activity	I	GO:0000166,GO:0003674,GO:0003824,GO:0003995,GO:0004466,GO:0005488,GO:0005575,GO:0005622,GO:0005623,GO:0005634,GO:0005737,GO:0005739,GO:0005740,GO:0005743,GO:0005777,GO:0006082,GO:0006629,GO:0006631,GO:0006635,GO:0008150,GO:0008152,GO:0009056,GO:0009062,GO:0009987,GO:0016020,GO:0016042,GO:0016054,GO:0016491,GO:0016627,GO:0017099,GO:0019395,GO:0019752,GO:0019866,GO:0030258,GO:0031090,GO:0031966,GO:…	-	ko:K11730	-	-	-	-	ko00000	-	-	-	APH,Acyl-CoA_dh_1,Acyl-CoA_dh_M,Acyl-CoA_dh_N
4	1	1	2	N/H	Poorly characterized	GH3 domain-containing protein	S	GO:0001775,GO:0002252,GO:0002263,GO:0002274,GO:0002275,GO:0002283,GO:0002366,GO:0002376,GO:0002443,GO:0002444,GO:0002446,GO:0005575,GO:0005576,GO:0005622,GO:0005623,GO:0005737,GO:0005783,GO:0006810,GO:0006887,GO:0006955,GO:0008150,GO:0009987,GO:0012505,GO:0016192,GO:0030141,GO:0031410,GO:0031974,GO:0031982,GO:0031983,GO:0032940,GO:0034774,GO:0035580,GO:0036230,GO:0042119,GO:0042581,GO:0043226,GO:…	-	-	-	-	-	-	-	-	-	-	GH3
4	3	7	6	N/K	Metabolism	fructosamine-3-kinase-activity	G	GO:0000003,GO:0003674,GO:0003824,GO:0005488,GO:0005575,GO:0005622,GO:0005623,GO:0005737,GO:0005829,GO:0005975,GO:0005996,GO:0006004,GO:0007275,GO:0007399,GO:0007610,GO:0007617,GO:0007618,GO:0008150,GO:0008152,GO:0009987,GO:0010721,GO:0016853,GO:0016854,GO:0016857,GO:0019098,GO:0019318,GO:0019953,GO:0022008,GO:0022414,GO:0030154,GO:0030246,GO:0032501,GO:0032502,GO:0032504,GO:0036065,GO:0036094,GO:…	5.1.3.29	ko:K02431	-	-	R10764	RC00563	ko00000,ko01000	-	-	-	RbsD_FucU
5	3	4	6	N/K	Cellular processes signaling	McKusick-Kaufman Bardet-Biedl syndromes	O	GO:0000003,GO:0001085,GO:0001103,GO:0001501,GO:0001894,GO:0001895,GO:0001947,GO:0002009,GO:0003006,GO:0003007,GO:0003008,GO:0003012,GO:0003013,GO:0003018,GO:0003143,GO:0003352,GO:0003356,GO:0003674,GO:0005488,GO:0005515,GO:0005575,GO:0005622,GO:0005623,GO:0005634,GO:0005737,GO:0005813,GO:0005815,GO:0005856,GO:0005929,GO:0006457,GO:0006458,GO:0006810,GO:0006936,GO:0006939,GO:0006996,GO:0007154,GO:…	-	ko:K09492	-	-	-	-	ko00000,ko03036,ko03110	-	-	-	Cpn60_TCP1
3	5	1	3	N/K	Information storage processing	Belongs to the class-III pyridoxal-phosphate-dependent aminotransferase family	J	GO:0002376,GO:0002520,GO:0003674,GO:0003824,GO:0005488,GO:0005515,GO:0005575,GO:0005622,GO:0005623,GO:0005737,GO:0005739,GO:0005759,GO:0006082,GO:0006520,GO:0006553,GO:0006554,GO:0006629,GO:0006644,GO:0006646,GO:0006650,GO:0006793,GO:0006796,GO:0006807,GO:0007275,GO:0008144,GO:0008150,GO:0008152,GO:0008453,GO:0008483,GO:0008610,GO:0008654,GO:0009056,GO:0009058,GO:0009063,GO:0009066,GO:0009068,GO:…	4.2.3.134,4.2.3.2	ko:K14286,ko:K18202	ko00310,ko00564,ko01100,map00310,map00564,map01100	-	R00748,R10270	RC00369,RC03099	ko00000,ko00001,ko01000	-	-	-	Aminotran_3
4	4	2	2	N/K	Cellular processes signaling	metal ion binding	O	-	-	-	-	-	-	-	-	-	-	-	zf-RING_2
4	3	4	1	N/K	Cellular processes signaling	1-phosphatidylinositol-4-phosphate 5-kinase activity	T	GO:0003674,GO:0003824,GO:0005575,GO:0005622,GO:0005623,GO:0005737,GO:0005829,GO:0006629,GO:0006644,GO:0006650,GO:0006793,GO:0006796,GO:0008150,GO:0008152,GO:0009987,GO:0016020,GO:0016301,GO:0016307,GO:0016308,GO:0016310,GO:0016740,GO:0016772,GO:0016773,GO:0019637,GO:0030258,GO:0042995,GO:0044237,GO:0044238,GO:0044255,GO:0044424,GO:0044444,GO:0044464,GO:0046486,GO:0046488,GO:0046834,GO:0046854,GO:…	2.7.1.68	ko:K13712	ko00562,ko01100,ko04144,map00562,map01100,map04144	M00130	R03469	RC00002,RC00078	ko00000,ko00001,ko00002,ko01000	-	-	-	PIP5K
2	2	3	1	N/K	Poorly characterized	Protein MOTHER of FT and TF	S	GO:0001101,GO:0005575,GO:0005622,GO:0005623,GO:0005634,GO:0008150,GO:0009719,GO:0009725,GO:0009737,GO:0010029,GO:0010030,GO:0010033,GO:0033993,GO:0042221,GO:0043226,GO:0043227,GO:0043229,GO:0043231,GO:0044424,GO:0044464,GO:0048518,GO:0048580,GO:0048582,GO:0050789,GO:0050793,GO:0050896,GO:0051094,GO:0051239,GO:0051240,GO:0065007,GO:0097305,GO:1900140,GO:1901700,GO:2000026	-	-	-	-	-	-	-	-	-	-	PBP
5	6	3	4	N/S	Metabolism	Histidine-triad-nucleotide-binding-protein-3	G	-	-	-	-	-	-	-	-	-	-	-	DcpS_C
4	4	4	3	N/S	Poorly characterized	Codanin 1	S	GO:0001738,GO:0002009,GO:0002165,GO:0005575,GO:0005622,GO:0005623,GO:0005634,GO:0005737,GO:0005829,GO:0005886,GO:0006275,GO:0006323,GO:0006325,GO:0006333,GO:0006996,GO:0006997,GO:0006998,GO:0007275,GO:0007444,GO:0007552,GO:0007560,GO:0007610,GO:0007635,GO:0008104,GO:0008150,GO:0008156,GO:0009653,GO:0009791,GO:0009886,GO:0009887,GO:0009888,GO:0009889,GO:0009890,GO:0009892,GO:0009987,GO:0010256,GO:…	-	ko:K19531	-	-	-	-	ko00000,ko03036	-	-	-	Codanin-1_C
4	5	3	3	N/S	Poorly characterized	WD40 repeats	S	GO:0005575,GO:0005622,GO:0005623,GO:0005737,GO:0005829,GO:0005856,GO:0005929,GO:0015630,GO:0042995,GO:0043226,GO:0043228,GO:0043229,GO:0043232,GO:0044424,GO:0044444,GO:0044464,GO:0120025	-	-	-	-	-	-	-	-	-	-	-
4	4	3	1	N/S	Poorly characterized	Armadillo/beta-catenin-like repeats	S	-	-	-	-	-	-	-	-	-	-	-	Arm
3	4	1	4	N/S	Information storage processing	immunoglobulin heavy chain V-D-J recombination	L	GO:0000228,GO:0000793,GO:0000794,GO:0000795,GO:0002200,GO:0002376,GO:0002377,GO:0002440,GO:0002520,GO:0002562,GO:0002566,GO:0003674,GO:0003676,GO:0003677,GO:0003684,GO:0003824,GO:0003887,GO:0003906,GO:0005488,GO:0005515,GO:0005575,GO:0005622,GO:0005623,GO:0005634,GO:0005654,GO:0005694,GO:0005737,GO:0005819,GO:0005856,GO:0005874,GO:0005876,GO:0006139,GO:0006259,GO:0006260,GO:0006261,GO:0006266,GO:…	2.7.7.7	ko:K02330	ko03410,ko05166,ko05203,map03410,map05166,map05203	M00296	-	-	ko00000,ko00001,ko00002,ko01000,ko03400	-	-	-	DNA_pol_B_palm,DNA_pol_B_thumb,DNA_pol_lambd_f,HHH_8
3	3	3	2	N/S	Cellular processes signaling	DEAD (Asp-Glu-Ala-Asp) box polypeptide 56	A	GO:0003674,GO:0003676,GO:0003723,GO:0003724,GO:0003824,GO:0004004,GO:0004386,GO:0005488,GO:0005575,GO:0005622,GO:0005623,GO:0005634,GO:0005730,GO:0005737,GO:0006139,GO:0006725,GO:0006807,GO:0008026,GO:0008150,GO:0008152,GO:0008186,GO:0009987,GO:0010501,GO:0016070,GO:0016462,GO:0016787,GO:0016817,GO:0016818,GO:0016887,GO:0017111,GO:0031974,GO:0031981,GO:0034641,GO:0042623,GO:0043170,GO:0043226,GO:…	3.6.4.13	ko:K17043,ko:K21869	-	-	-	-	ko00000,ko01000,ko03036,ko03041	-	-	-	DEAD,Helicase_C,KH_1
2	2	6	2	N/S	Cellular processes signaling	regulation of BMP signaling pathway	V	-	-	-	-	-	-	-	-	-	-	-	C8,VWC,VWD
2	2	2	3	N/S	Metabolism	ATP-binding-cassette-subfamily-B	Q	GO:0000166,GO:0003674,GO:0003824,GO:0005215,GO:0005488,GO:0005524,GO:0005575,GO:0005622,GO:0005623,GO:0005737,GO:0005739,GO:0005740,GO:0005743,GO:0006790,GO:0006810,GO:0006873,GO:0006875,GO:0006879,GO:0008144,GO:0008150,GO:0008152,GO:0009987,GO:0015232,GO:0015399,GO:0015405,GO:0015886,GO:0016020,GO:0016043,GO:0016226,GO:0016462,GO:0016787,GO:0016817,GO:0016818,GO:0016887,GO:0017076,GO:0017111,GO:…	-	ko:K05662	ko02010,map02010	-	-	-	ko00000,ko00001,ko02000	3.A.1.210	-	-	ABC_membrane,ABC_tran
5	1	1	2	N/S	Information storage processing	protein palmitoleylation	J	GO:0001704,GO:0001706,GO:0001708,GO:0001709,GO:0001711,GO:0001714,GO:0002790,GO:0003002,GO:0003674,GO:0003824,GO:0005488,GO:0005515,GO:0005575,GO:0005622,GO:0005623,GO:0005737,GO:0005783,GO:0005789,GO:0005886,GO:0005887,GO:0006464,GO:0006497,GO:0006807,GO:0006810,GO:0007154,GO:0007165,GO:0007166,GO:0007267,GO:0007275,GO:0007346,GO:0007369,GO:0007389,GO:0007492,GO:0008104,GO:0008150,GO:0008152,GO:…	2.3.1.250	ko:K00181	ko04310,map04310	-	R11201	RC00004,RC00041	ko00000,ko00001,ko01000	-	-	-	MBOAT
5	3	1	1	N/S	Cellular processes signaling	Rhodanese-like domain	V	-	2.8.1.1,2.8.1.2	ko:K01011	ko00270,ko00920,ko01100,ko01120,ko04122,map00270,map00920,map01100,map01120,map04122	-	R01931,R03105,R03106	RC00214	ko00000,ko00001,ko01000	-	-	-	Rhodanese
2	2	3	2	N/S	Poorly characterized	N-acetylgalactosamine 4-sulfate 6-O-sulfotransferase activity	S	-	2.8.2.33	ko:K08106	ko00532,map00532	-	R10868,R10869	RC00007,RC00134	ko00000,ko00001,ko01000,ko01003,ko03036	-	-	-	Sulfotransfer_1
4	2	1	1	N/S	Poorly characterized	interkinetic nuclear migration	S	GO:0000086,GO:0000226,GO:0000242,GO:0000278,GO:0001764,GO:0002009,GO:0002165,GO:0003674,GO:0005488,GO:0005515,GO:0005575,GO:0005622,GO:0005623,GO:0005634,GO:0005635,GO:0005737,GO:0005813,GO:0005814,GO:0005815,GO:0005829,GO:0005856,GO:0005929,GO:0006810,GO:0006928,GO:0006996,GO:0007010,GO:0007017,GO:0007018,GO:0007049,GO:0007097,GO:0007098,GO:0007275,GO:0007346,GO:0007399,GO:0007417,GO:0007420,GO:…	-	ko:K16537	-	-	-	-	ko00000,ko03036	-	-	-	PCM1_C
1	2	1	4	N/S	Cellular processes signaling	inactivation of X chromosome by DNA methylation	D	GO:0000228,GO:0000803,GO:0000805,GO:0001740,GO:0003674,GO:0003824,GO:0005575,GO:0005622,GO:0005623,GO:0005634,GO:0005694,GO:0007275,GO:0007423,GO:0007549,GO:0008150,GO:0009048,GO:0010468,GO:0016462,GO:0016787,GO:0016817,GO:0016818,GO:0016887,GO:0017111,GO:0019222,GO:0031974,GO:0031981,GO:0032501,GO:0032502,GO:0040029,GO:0043226,GO:0043227,GO:0043228,GO:0043229,GO:0043231,GO:0043232,GO:0043233,GO:…	-	-	-	-	-	-	-	-	-	-	-
3	3	3	4	N/V	Poorly characterized	Uncharacterized conserved protein (DUF2181)	S	GO:0000902,GO:0000904,GO:0001558,GO:0003674,GO:0005488,GO:0005515,GO:0005575,GO:0005576,GO:0005615,GO:0005623,GO:0005886,GO:0007275,GO:0007399,GO:0008037,GO:0008038,GO:0008150,GO:0009653,GO:0009987,GO:0010720,GO:0010769,GO:0010770,GO:0010975,GO:0010976,GO:0016020,GO:0016043,GO:0016358,GO:0022008,GO:0022603,GO:0022604,GO:0030030,GO:0030154,GO:0030182,GO:0031175,GO:0031344,GO:0031346,GO:0032501,GO:…	-	-	-	-	-	-	-	-	-	-	DUF2181
7	3	4	6	P/A	Metabolism	3-oxo-lignoceroyl-CoA-reductase-activity	Q	GO:0000003,GO:0001558,GO:0001676,GO:0001968,GO:0003006,GO:0003674,GO:0003824,GO:0003857,GO:0005488,GO:0005515,GO:0005518,GO:0005539,GO:0005575,GO:0005576,GO:0005622,GO:0005623,GO:0005737,GO:0005783,GO:0005789,GO:0005938,GO:0006082,GO:0006139,GO:0006163,GO:0006164,GO:0006275,GO:0006629,GO:0006631,GO:0006633,GO:0006637,GO:0006694,GO:0006725,GO:0006732,GO:0006753,GO:0006790,GO:0006793,GO:0006796,GO:…	1.1.1.330,1.1.1.62	ko:K10251	ko00062,ko00140,ko01040,ko01100,ko01110,ko01212,map00062,map00140,map01040,map01100,map01110,map01212	M00415	R02352,R02353,R04681,R04682,R07759,R08945,R08980,R10826	RC00029,RC00103,RC00127,RC00261	ko00000,ko00001,ko00002,ko01000,ko01004	-	-	-	adh_short
3	2	4	5	P/L	Poorly characterized	Zinc finger C4H2	S	GO:0001708,GO:0002009,GO:0002119,GO:0002164,GO:0005575,GO:0005622,GO:0005623,GO:0005634,GO:0005654,GO:0005737,GO:0005886,GO:0007155,GO:0007275,GO:0007399,GO:0007417,GO:0007528,GO:0008150,GO:0008544,GO:0009653,GO:0009790,GO:0009791,GO:0009888,GO:0009987,GO:0010171,GO:0010172,GO:0010720,GO:0016020,GO:0016043,GO:0016604,GO:0016607,GO:0021510,GO:0021515,GO:0021517,GO:0021522,GO:0021953,GO:0022008,GO:…	-	-	-	-	-	-	-	-	-	-	zf-C4H2
4	3	3	2	P/Q	Cellular processes signaling	protein modification by small protein conjugation	T	-	-	-	-	-	-	-	-	-	-	-	BACK,BTB,Kelch_1
2	3	2	3	P/Q	Cellular processes signaling	GTPase activator activity	T	GO:0000003,GO:0000054,GO:0000280,GO:0003674,GO:0003676,GO:0003723,GO:0005096,GO:0005488,GO:0005515,GO:0005575,GO:0005622,GO:0005623,GO:0005634,GO:0005635,GO:0005643,GO:0005737,GO:0005819,GO:0005829,GO:0005856,GO:0006325,GO:0006342,GO:0006348,GO:0006355,GO:0006403,GO:0006404,GO:0006405,GO:0006407,GO:0006409,GO:0006606,GO:0006611,GO:0006810,GO:0006886,GO:0006913,GO:0006996,GO:0007049,GO:0007059,GO:…	-	ko:K14319	ko03013,map03013	M00427	-	-	ko00000,ko00001,ko00002,ko03019	-	-	-	LRR_6,RanGAP1_C
4	1	2	1	P/Q	Poorly characterized	heterochromatin maintenance	S	GO:0000228,GO:0000278,GO:0000775,GO:0000981,GO:0003674,GO:0003676,GO:0003677,GO:0003682,GO:0003700,GO:0003723,GO:0005488,GO:0005515,GO:0005575,GO:0005622,GO:0005623,GO:0005634,GO:0005654,GO:0005657,GO:0005694,GO:0005737,GO:0006139,GO:0006259,GO:0006260,GO:0006261,GO:0006325,GO:0006355,GO:0006357,GO:0006396,GO:0006725,GO:0006807,GO:0006996,GO:0007049,GO:0007275,GO:0008150,GO:0008152,GO:0009058,GO:…	-	ko:K11274	-	-	-	-	ko00000,ko03036	-	-	-	ANAPC4_WD40,HMG_box,Mcl1_mid
1	3	2	1	P/Q	Poorly characterized	nuclear receptor transcription coactivator activity	S	GO:0003674,GO:0003712,GO:0003713,GO:0005575,GO:0005622,GO:0005623,GO:0005634,GO:0005654,GO:0006355,GO:0006357,GO:0008150,GO:0009889,GO:0009891,GO:0009893,GO:0010468,GO:0010556,GO:0010557,GO:0010604,GO:0010628,GO:0019216,GO:0019219,GO:0019222,GO:0030374,GO:0031323,GO:0031325,GO:0031326,GO:0031328,GO:0031974,GO:0031981,GO:0043226,GO:0043227,GO:0043229,GO:0043231,GO:0043233,GO:0044422,GO:0044424,GO:…	-	-	-	-	-	-	-	-	-	-	AAA_11,AAA_12,RNB
4	1	6	2	P/S	Poorly characterized	double-strand break repair via classical nonhomologous end joining	S	GO:0000003,GO:0000149,GO:0000226,GO:0000323,GO:0000726,GO:0001932,GO:0002009,GO:0002165,GO:0003006,GO:0003674,GO:0005488,GO:0005515,GO:0005575,GO:0005622,GO:0005623,GO:0005737,GO:0005764,GO:0005768,GO:0005769,GO:0005770,GO:0005773,GO:0005783,GO:0005813,GO:0005815,GO:0005856,GO:0006139,GO:0006259,GO:0006281,GO:0006302,GO:0006303,GO:0006725,GO:0006807,GO:0006810,GO:0006890,GO:0006906,GO:0006914,GO:…	-	ko:K21249	ko04140,map04140	-	-	-	ko00000,ko00001,ko04131	-	-	-	Atg14
3	2	4	1	P/S	Poorly characterized	DNA binding protein 2	S	GO:0000151,GO:0000209,GO:0000715,GO:0003674,GO:0003676,GO:0003677,GO:0003684,GO:0005488,GO:0005575,GO:0005622,GO:0005623,GO:0005634,GO:0005654,GO:0006139,GO:0006259,GO:0006281,GO:0006289,GO:0006290,GO:0006293,GO:0006294,GO:0006296,GO:0006325,GO:0006464,GO:0006508,GO:0006513,GO:0006725,GO:0006807,GO:0006950,GO:0006974,GO:0006996,GO:0008150,GO:0008152,GO:0009314,GO:0009411,GO:0009416,GO:0009628,GO:…	-	ko:K10140	ko03420,ko04115,ko04120,ko05161,ko05200,ko05202,ko05210,ko05212,ko05213,ko05214,ko05216,ko05217,ko05218,ko05220,ko05222,ko05223,ko05224,ko05225,ko05226,map03420,map04115,map04120,map05161,map05200,map05202,map05210,map05212,map05213,map05214,map05216,map05217,map05218,map05220,map05222,map05223,map05224,map05225,map05226	M00385	-	-	ko00000,ko00001,ko00002,ko03400,ko04121	-	-	-	WD40
2	2	2	2	P/S	Cellular processes signaling	1 heavy chain 1	Z	GO:0000003,GO:0000226,GO:0000278,GO:0000775,GO:0000776,GO:0000902,GO:0000904,GO:0000922,GO:0001667,GO:0001709,GO:0001738,GO:0002009,GO:0002064,GO:0002065,GO:0002066,GO:0002252,GO:0002376,GO:0003002,GO:0003006,GO:0003674,GO:0003774,GO:0003777,GO:0003824,GO:0005488,GO:0005515,GO:0005575,GO:0005622,GO:0005623,GO:0005634,GO:0005635,GO:0005694,GO:0005737,GO:0005794,GO:0005819,GO:0005856,GO:0005868,GO:…	-	ko:K10413	ko04145,ko04962,ko05132,map04145,map04962,map05132	-	-	-	ko00000,ko00001,ko03036,ko04147,ko04812	-	-	-	AAA_5,AAA_6,AAA_7,AAA_8,AAA_9,DHC_N1,DHC_N2,Dynein_heavy,MT
1	2	1	3	P/S	Poorly characterized	glycoprotein endo-alpha-1,2-mannosidase activity	S	GO:0000139,GO:0003674,GO:0003824,GO:0004553,GO:0004559,GO:0004569,GO:0005575,GO:0005622,GO:0005623,GO:0005737,GO:0005794,GO:0012505,GO:0015923,GO:0016020,GO:0016787,GO:0016798,GO:0031090,GO:0031984,GO:0043226,GO:0043227,GO:0043229,GO:0043231,GO:0044422,GO:0044424,GO:0044431,GO:0044444,GO:0044446,GO:0044464,GO:0098588,GO:0098791	3.2.1.130	ko:K15538	-	-	-	-	ko00000,ko01000	-	GH99	-	Glyco_hydro_99
2	2	3	6	P/T	Cellular processes signaling	calcium ion binding	T	-	-	-	-	-	-	-	-	-	-	-	EGF_CA,NIDO,VWD
1	5	3	4	P/T	Metabolism	alpha/beta-hydrolase-fold	I	-	2.3.1.31	ko:K00641	ko00270,ko01100,ko01130,map00270,map01100,map01130	-	R01776	RC00004,RC00041	ko00000,ko00001,ko01000	-	-	-	Abhydrolase_1
3	3	1	3	P/T	Poorly characterized	ankyrin repeat	S	GO:0001654,GO:0001736,GO:0001737,GO:0001738,GO:0001745,GO:0001932,GO:0001934,GO:0002009,GO:0002165,GO:0005575,GO:0005622,GO:0005623,GO:0005634,GO:0005737,GO:0007163,GO:0007164,GO:0007275,GO:0007399,GO:0007423,GO:0007444,GO:0007472,GO:0007476,GO:0007552,GO:0007560,GO:0008150,GO:0008544,GO:0009653,GO:0009791,GO:0009886,GO:0009887,GO:0009888,GO:0009893,GO:0009913,GO:0009966,GO:0009967,GO:0009968,GO:…	-	ko:K21435	-	-	-	-	ko00000,ko03036	-	-	-	-
3	2	4	2	Q/D	Metabolism	Lanosterol-synthase	I	GO:0000250,GO:0003674,GO:0003824,GO:0005575,GO:0005622,GO:0005623,GO:0005737,GO:0005783,GO:0005789,GO:0005811,GO:0006066,GO:0006629,GO:0006694,GO:0006695,GO:0008150,GO:0008152,GO:0008202,GO:0008203,GO:0008610,GO:0009058,GO:0009889,GO:0012505,GO:0016020,GO:0016125,GO:0016126,GO:0016853,GO:0016866,GO:0019216,GO:0019218,GO:0019222,GO:0031559,GO:0031647,GO:0031984,GO:0042175,GO:0043226,GO:0043227,GO:…	5.4.99.7	ko:K01852	ko00100,ko01100,ko01110,ko01130,map00100,map01100,map01110,map01130	M00101	R03199	RC00874	ko00000,ko00001,ko00002,ko01000	-	-	-	SQHop_cyclase_C,SQHop_cyclase_N
5	3	6	5	Q/E	Poorly characterized	lipid transporter activity	S	GO:0005575,GO:0005622,GO:0005623,GO:0005737,GO:0008150,GO:0009889,GO:0009890,GO:0009892,GO:0010605,GO:0019222,GO:0031323,GO:0031324,GO:0031399,GO:0031400,GO:0031410,GO:0031974,GO:0031982,GO:0031983,GO:0032268,GO:0032269,GO:0032368,GO:0032370,GO:0032371,GO:0032373,GO:0032374,GO:0032376,GO:0032879,GO:0042718,GO:0043226,GO:0043227,GO:0043229,GO:0043233,GO:0044422,GO:0044424,GO:0044444,GO:0044464,GO:…	-	ko:K18626	-	-	-	-	ko00000,ko04812	-	-	-	VWD
4	4	3	3	Q/E	Metabolism	de-novo'-CTP-biosynthetic-process	F	GO:0001775,GO:0002164,GO:0002376,GO:0002520,GO:0003674,GO:0003824,GO:0003883,GO:0005488,GO:0005515,GO:0005575,GO:0005622,GO:0005623,GO:0005737,GO:0005829,GO:0006139,GO:0006213,GO:0006220,GO:0006221,GO:0006241,GO:0006725,GO:0006753,GO:0006793,GO:0006796,GO:0006807,GO:0007275,GO:0008150,GO:0008152,GO:0008283,GO:0009058,GO:0009116,GO:0009117,GO:0009119,GO:0009141,GO:0009142,GO:0009147,GO:0009148,GO:…	6.3.4.2	ko:K01937	ko00240,ko01100,map00240,map01100	M00052	R00571,R00573	RC00010,RC00074	ko00000,ko00001,ko00002,ko01000	-	-	-	CTP_synth_N,GATase
2	5	1	3	Q/E	Metabolism	phosphoglycerate-dehydrogenase-activity	E	GO:0001505,GO:0003674,GO:0003824,GO:0004617,GO:0005575,GO:0005622,GO:0005623,GO:0005737,GO:0005829,GO:0006082,GO:0006091,GO:0006520,GO:0006541,GO:0006544,GO:0006563,GO:0006564,GO:0006566,GO:0006790,GO:0006805,GO:0006807,GO:0007049,GO:0007275,GO:0007399,GO:0007417,GO:0007420,GO:0008150,GO:0008152,GO:0008652,GO:0009055,GO:0009058,GO:0009064,GO:0009066,GO:0009069,GO:0009070,GO:0009410,GO:0009448,GO:…	1.1.1.399,1.1.1.95	ko:K00058	ko00260,ko00680,ko01100,ko01120,ko01130,ko01200,ko01230,map00260,map00680,map01100,map01120,map01130,map01200,map01230	M00020	R01513	RC00031	ko00000,ko00001,ko00002,ko01000,ko04147	-	-	-	2-Hacid_dh,2-Hacid_dh_C
4	3	2	4	Q/E	Cellular processes signaling	polyubiquitinated misfolded protein transport	B	GO:0000118,GO:0000122,GO:0000209,GO:0000302,GO:0000902,GO:0000904,GO:0000976,GO:0000977,GO:0000978,GO:0000987,GO:0001012,GO:0001047,GO:0001067,GO:0001932,GO:0001934,GO:0003674,GO:0003676,GO:0003677,GO:0003690,GO:0003824,GO:0004407,GO:0005488,GO:0005515,GO:0005575,GO:0005622,GO:0005623,GO:0005634,GO:0005654,GO:0005737,GO:0005768,GO:0005770,GO:0005771,GO:0005813,GO:0005815,GO:0005829,GO:0005856,GO:…	3.5.1.98	ko:K11407,ko:K18671	ko05034,ko05165,ko05203,map05034,map05165,map05203	-	-	-	ko00000,ko00001,ko01000,ko01009,ko03019,ko03036,ko04131	-	-	-	Hist_deacetyl
1	1	2	3	Q/E	Cellular processes signaling	actin binding	Z	GO:0000122,GO:0000976,GO:0000977,GO:0000978,GO:0000987,GO:0001012,GO:0001067,GO:0003008,GO:0003012,GO:0003674,GO:0003676,GO:0003677,GO:0003690,GO:0003779,GO:0005488,GO:0005515,GO:0005575,GO:0005622,GO:0005623,GO:0005634,GO:0005737,GO:0005856,GO:0005865,GO:0006355,GO:0006357,GO:0006936,GO:0006939,GO:0007154,GO:0007165,GO:0007275,GO:0007399,GO:0007417,GO:0008092,GO:0008150,GO:0009719,GO:0009725,GO:…	-	ko:K20526	-	-	-	-	ko00000,ko04131	-	-	-	CH,Calponin
4	2	3	2	Q/E	Cellular processes signaling	Thrombospondin type-1 domain-containing protein 4-like	O	-	-	-	-	-	-	-	-	-	-	-	ADAM_spacer1,PLAC,TSP_1
1	1	3	5	Q/E	Metabolism	UDP-glucoronosyl-and-UDP-glucosyl-transferase	G	GO:0003674,GO:0003824,GO:0005575,GO:0005622,GO:0005623,GO:0005975,GO:0005996,GO:0006063,GO:0006082,GO:0006464,GO:0006725,GO:0006805,GO:0006807,GO:0008150,GO:0008152,GO:0008194,GO:0009056,GO:0009410,GO:0009698,GO:0009804,GO:0009812,GO:0009987,GO:0010033,GO:0014070,GO:0015020,GO:0016020,GO:0016740,GO:0016757,GO:0016758,GO:0018411,GO:0019439,GO:0019538,GO:0019585,GO:0019748,GO:0019752,GO:0032787,GO:…	2.4.1.17	ko:K00699	ko00040,ko00053,ko00140,ko00830,ko00860,ko00980,ko00982,ko00983,ko01100,ko01110,ko05204,map00040,map00053,map00140,map00830,map00860,map00980,map00982,map00983,map01100,map01110,map05204	M00014,M00129	R01383,R02358,R02389,R02478,R02502,R02902,R03091,R04352,R04353,R04354,R04683,R07106,R08259,R08261,R08262,R08263,R08615,R09426,R09427,R09428	RC00005,RC00033,RC00049,RC00059,RC00078,RC00171,RC00397,RC00523,RC00529,RC00708,RC02748	ko00000,ko00001,ko00002,ko01000,ko01003	-	GT1	-	UDPGT
3	1	2	2	Q/E	Cellular processes signaling	dipeptidyl-peptidase activity	O	GO:0003674,GO:0003824,GO:0004177,GO:0005488,GO:0005575,GO:0005622,GO:0005623,GO:0005634,GO:0005654,GO:0005737,GO:0005829,GO:0005886,GO:0006508,GO:0006807,GO:0008150,GO:0008152,GO:0008233,GO:0008238,GO:0008239,GO:0008270,GO:0016020,GO:0016604,GO:0016607,GO:0016787,GO:0019538,GO:0031974,GO:0031981,GO:0043167,GO:0043169,GO:0043170,GO:0043226,GO:0043227,GO:0043229,GO:0043231,GO:0043233,GO:0044238,GO:…	3.4.14.4	ko:K01277	-	-	-	-	ko00000,ko01000,ko01002	-	-	-	Peptidase_M49
3	1	1	5	Q/E	Cellular processes signaling	Leishmanolysin	M	-	-	-	-	-	-	-	-	-	-	-	Peptidase_M8
3	1	1	2	Q/E	Poorly characterized	Carboxypeptidase D	S	GO:0001932,GO:0001933,GO:0002009,GO:0002165,GO:0003008,GO:0003674,GO:0003824,GO:0004180,GO:0004181,GO:0004185,GO:0005488,GO:0005515,GO:0005575,GO:0005576,GO:0005615,GO:0005622,GO:0005623,GO:0005634,GO:0005737,GO:0005794,GO:0005802,GO:0006508,GO:0006518,GO:0006807,GO:0007275,GO:0007444,GO:0007472,GO:0007476,GO:0007552,GO:0007560,GO:0007610,GO:0007611,GO:0007613,GO:0007616,GO:0008064,GO:0008150,GO:…	3.4.17.22	ko:K07752	-	-	-	-	ko00000,ko01000,ko01002	-	-	-	CarboxypepD_reg,Peptidase_M14
2	1	1	1	Q/E	Cellular processes signaling	leucine-rich repeat and IQ domain-containing protein 3	T	-	-	-	-	-	-	-	-	-	-	-	LRR_9
4	3	7	6	Q/H	Metabolism	Glycosyltransferase-family-29-(sialyltransferase)	G	-	-	ko:K06613,ko:K06615	-	-	-	-	ko00000,ko01000,ko01003	-	GT29	-	Glyco_transf_29
3	6	9	3	Q/H	Metabolism	Niemann-Pick-C1-like-protein-1	I	GO:0003008,GO:0003674,GO:0005488,GO:0005515,GO:0005575,GO:0005623,GO:0005886,GO:0005887,GO:0005903,GO:0006066,GO:0006629,GO:0006694,GO:0006695,GO:0006807,GO:0006810,GO:0006869,GO:0006950,GO:0006991,GO:0007586,GO:0008092,GO:0008144,GO:0008150,GO:0008152,GO:0008202,GO:0008203,GO:0008610,GO:0009058,GO:0009987,GO:0010876,GO:0015850,GO:0015918,GO:0016020,GO:0016021,GO:0016125,GO:0016126,GO:0016324,GO:…	-	ko:K12385,ko:K14461,ko:K16725	ko04142,ko04975,ko04979,map04142,map04975,map04979	-	-	-	ko00000,ko00001,ko01009,ko02000,ko03036	2.A.6.6	-	-	-
2	3	2	5	Q/K	Poorly characterized	intracellular chloride channel activity	S	GO:0000003,GO:0000212,GO:0000226,GO:0000280,GO:0003674,GO:0005215,GO:0005216,GO:0005227,GO:0005229,GO:0005253,GO:0005254,GO:0005261,GO:0005575,GO:0005622,GO:0005623,GO:0005634,GO:0005635,GO:0005640,GO:0005737,GO:0005783,GO:0005819,GO:0005856,GO:0005886,GO:0005938,GO:0006810,GO:0006811,GO:0006812,GO:0006820,GO:0006821,GO:0006996,GO:0007010,GO:0007017,GO:0007049,GO:0007051,GO:0007059,GO:0007143,GO:…	-	ko:K19327,ko:K19502	-	-	-	-	ko00000,ko04040	1.A.17.1	-	-	Anoctamin
4	1	3	3	Q/K	Cellular processes signaling	NACHT and WD repeat	B	-	-	-	-	-	-	-	-	-	-	-	AAA_16,DUF4062,WD40
3	3	1	3	Q/K	Metabolism	molybdenum-ion-binding	E	GO:0003674,GO:0003824,GO:0005488,GO:0005575,GO:0005622,GO:0005623,GO:0005634,GO:0005737,GO:0005739,GO:0005740,GO:0005741,GO:0006082,GO:0006807,GO:0008150,GO:0008152,GO:0008940,GO:0009636,GO:0009987,GO:0016020,GO:0016491,GO:0016661,GO:0019222,GO:0019867,GO:0030151,GO:0030162,GO:0031090,GO:0031323,GO:0031399,GO:0031966,GO:0031967,GO:0031968,GO:0031975,GO:0032268,GO:0042126,GO:0042221,GO:0043167,GO:…	-	-	-	-	-	-	-	-	-	-	MOSC,MOSC_N
3	1	3	2	Q/K	Metabolism	Sphingosine-1-phosphate-lyase-1	E	GO:0000003,GO:0001501,GO:0001553,GO:0001568,GO:0001570,GO:0001655,GO:0001667,GO:0001822,GO:0001944,GO:0002376,GO:0002520,GO:0003006,GO:0003674,GO:0003824,GO:0005575,GO:0005622,GO:0005623,GO:0005737,GO:0005783,GO:0005789,GO:0006082,GO:0006629,GO:0006631,GO:0006643,GO:0006665,GO:0006672,GO:0006807,GO:0006915,GO:0006928,GO:0006950,GO:0006952,GO:0007154,GO:0007165,GO:0007166,GO:0007167,GO:0007169,GO:…	4.1.2.27	ko:K01634,ko:K20704	ko00600,ko01100,ko04071,map00600,map01100,map04071	M00100	R02464,R06516	RC00264,RC00721,RC01266	ko00000,ko00001,ko00002,ko01000,ko04131	-	-	-	Pyridoxal_deC
1	2	2	4	Q/K	Cellular processes signaling	DNA binding	O	GO:0000981,GO:0001671,GO:0002791,GO:0003674,GO:0003700,GO:0005488,GO:0005515,GO:0005575,GO:0005622,GO:0005623,GO:0005634,GO:0005635,GO:0005737,GO:0005783,GO:0005788,GO:0005789,GO:0005886,GO:0006355,GO:0006357,GO:0006417,GO:0006457,GO:0008047,GO:0008150,GO:0009889,GO:0009892,GO:0009987,GO:0010468,GO:0010556,GO:0010605,GO:0010608,GO:0012505,GO:0016020,GO:0016021,GO:0019219,GO:0019222,GO:0030162,GO:…	-	ko:K02932,ko:K09521	ko03010,ko04141,map03010,map04141	M00177	-	-	br01610,ko00000,ko00001,ko00002,ko01009,ko03011,ko03110	-	-	-	DnaJ,Myb_DNA-binding
8	8	3	8	Q/L	Cellular processes signaling	transmembrane receptor protein tyrosine phosphatase activity	T	-	2.7.10.1	ko:K05088,ko:K05099,ko:K05119	ko01521,ko04010,ko04013,ko04014,ko04015,ko04060,ko04151,ko04360,ko04510,ko04520,ko05100,ko05120,ko05144,ko05200,ko05202,ko05205,ko05206,ko05211,ko05218,ko05223,ko05225,ko05226,ko05230,map01521,map04010,map04013,map04014,map04015,map04060,map04151,map04360,map04510,map04520,map05100,map05120,map05144,map05200,map05202,map05205,map05206,map05211,map05218,map05223,map05225,map05226,map05230	-	-	-	ko00000,ko00001,ko01000,ko01001,ko01020,ko04050,ko04090	-	-	-	Pkinase_Tyr
2	7	2	4	Q/L	Cellular processes signaling	Fc fragment of IgG binding protein	V	-	-	-	-	-	-	-	-	-	-	-	C8,TIL,TILa,VWD
1	1	4	2	Q/M	Poorly characterized	Leucine rich repeat containing 28	S	GO:0007154,GO:0007165,GO:0008150,GO:0009987,GO:0023052,GO:0050789,GO:0050794,GO:0050896,GO:0051716,GO:0065007	-	-	-	-	-	-	-	-	-	-	LRR_8
4	4	4	5	Q/P	Cellular processes signaling	thiol-dependent ubiquitin-specific protease activity	O	GO:0000323,GO:0003674,GO:0003676,GO:0003824,GO:0004175,GO:0004197,GO:0004843,GO:0005096,GO:0005488,GO:0005515,GO:0005575,GO:0005622,GO:0005623,GO:0005737,GO:0005764,GO:0005768,GO:0005773,GO:0005794,GO:0005829,GO:0005886,GO:0006464,GO:0006508,GO:0006807,GO:0006810,GO:0006886,GO:0008047,GO:0008104,GO:0008150,GO:0008152,GO:0008233,GO:0008234,GO:0009987,GO:0012505,GO:0015031,GO:0015833,GO:0016020,GO:…	3.4.19.12	ko:K11837	-	-	-	-	ko00000,ko01000,ko01002,ko04121	-	-	-	DUSP,UCH,Ubiquitin_3
7	3	5	6	Q/R	Metabolism	Acyl-CoA-dehydrogenase,-C-terminal-domain	I	-	-	-	-	-	-	-	-	-	-	-	Acyl-CoA_dh_1,Acyl-CoA_dh_M
3	2	5	2	Q/R	Poorly characterized	X-ray radiation	S	GO:0005575,GO:0005622,GO:0005623,GO:0005634,GO:0005654,GO:0005737,GO:0008150,GO:0009314,GO:0009628,GO:0010165,GO:0010212,GO:0016604,GO:0031974,GO:0031981,GO:0043226,GO:0043227,GO:0043229,GO:0043231,GO:0043233,GO:0044422,GO:0044424,GO:0044428,GO:0044446,GO:0044451,GO:0044464,GO:0050896,GO:0070013	-	-	-	-	-	-	-	-	-	-	-
4	2	3	1	Q/R	Information storage processing	DNA 3' dephosphorylation involved in DNA repair	L	GO:0003674,GO:0003676,GO:0003677,GO:0003690,GO:0003824,GO:0005488,GO:0005575,GO:0005622,GO:0005623,GO:0005634,GO:0006139,GO:0006259,GO:0006281,GO:0006725,GO:0006793,GO:0006796,GO:0006807,GO:0006950,GO:0006974,GO:0008150,GO:0008152,GO:0009987,GO:0016301,GO:0016310,GO:0016311,GO:0016740,GO:0016772,GO:0016773,GO:0016787,GO:0016788,GO:0016791,GO:0019205,GO:0033554,GO:0034641,GO:0042578,GO:0043170,GO:…	2.7.1.78,3.1.3.32	ko:K08073	-	-	-	-	ko00000,ko01000,ko01009,ko03400	-	-	-	AAA_33,PNK3P
3	1	4	1	Q/R	Poorly characterized	Transmembrane protein 94	S	-	2.1.1.114,2.1.1.64	ko:K00591	ko00130,ko01100,ko01110,map00130,map01100,map01110	M00128	R02175,R04711,R07235,R08771,R08781	RC00003,RC00392,RC01895	ko00000,ko00001,ko00002,ko01000	-	-	-	Cation_ATPase_C
1	2	5	3	Q/S	Cellular processes signaling	PDZ domain binding	U	GO:0003674,GO:0003824,GO:0004842,GO:0005488,GO:0005515,GO:0005575,GO:0005622,GO:0005623,GO:0005737,GO:0006464,GO:0006508,GO:0006511,GO:0006807,GO:0008150,GO:0008152,GO:0009056,GO:0009057,GO:0009987,GO:0016043,GO:0016567,GO:0016740,GO:0019538,GO:0019787,GO:0019904,GO:0019941,GO:0022607,GO:0030163,GO:0030165,GO:0032446,GO:0036211,GO:0043170,GO:0043412,GO:0043632,GO:0043933,GO:0044085,GO:0044237,GO:…	2.3.2.27	ko:K10692	-	-	-	-	ko00000,ko01000,ko04121	-	-	-	PDZ,zf-RING_UBOX
1	3	1	2	Q/T	Metabolism	regulation-of-acid-sensing-ion-channel-activity	C	GO:0000323,GO:0001775,GO:0002028,GO:0002252,GO:0002263,GO:0002274,GO:0002275,GO:0002283,GO:0002366,GO:0002376,GO:0002443,GO:0002444,GO:0002446,GO:0003674,GO:0005488,GO:0005515,GO:0005575,GO:0005622,GO:0005623,GO:0005737,GO:0005739,GO:0005764,GO:0005765,GO:0005766,GO:0005773,GO:0005774,GO:0005783,GO:0005856,GO:0005886,GO:0005887,GO:0006810,GO:0006887,GO:0006955,GO:0008150,GO:0009987,GO:0010959,GO:…	-	ko:K17286	-	-	-	-	ko00000,ko04147	-	-	-	Band_7
1	2	6	3	R/A	Cellular processes signaling	serine-type endopeptidase activity	O	-	-	-	-	-	-	-	-	-	-	-	Inhibitor_I9,Peptidase_S8
2	2	2	3	R/G	Metabolism	Reticulon-4-interacting-protein-1	C	GO:0000003,GO:0000302,GO:0000303,GO:0000305,GO:0001654,GO:0001754,GO:0002376,GO:0003407,GO:0005575,GO:0005622,GO:0005623,GO:0005737,GO:0005739,GO:0005740,GO:0005741,GO:0006950,GO:0006952,GO:0006955,GO:0006979,GO:0007275,GO:0007399,GO:0007417,GO:0007420,GO:0007423,GO:0008150,GO:0009314,GO:0009411,GO:0009416,GO:0009605,GO:0009607,GO:0009617,GO:0009628,GO:0009653,GO:0009790,GO:0009792,GO:0009887,GO:…	-	-	-	-	-	-	-	-	-	-	-
2	2	1	1	R/G	Poorly characterized	Thioredoxin	S	-	-	-	-	-	-	-	-	-	-	-	-
5	7	6	3	R/H	Poorly characterized	Chromosome 14 open reading frame 159	S	GO:0003674,GO:0003824,GO:0005575,GO:0005622,GO:0005623,GO:0005737,GO:0005739,GO:0005759,GO:0006082,GO:0006520,GO:0006536,GO:0006807,GO:0008150,GO:0008152,GO:0009064,GO:0009975,GO:0009987,GO:0016829,GO:0016835,GO:0016836,GO:0019752,GO:0031974,GO:0043226,GO:0043227,GO:0043229,GO:0043231,GO:0043233,GO:0043436,GO:0043648,GO:0044237,GO:0044238,GO:0044281,GO:0044422,GO:0044424,GO:0044429,GO:0044444,GO:…	4.2.1.48	ko:K22210	ko00471,map00471	-	R01583	RC00553	ko00000,ko00001,ko01000	-	-	-	DUF1445,DUF4392
3	1	3	4	R/H	Metabolism	glycosylceramidase-activity	G	GO:0003674,GO:0003824,GO:0004553,GO:0005575,GO:0005622,GO:0005623,GO:0005737,GO:0005783,GO:0005903,GO:0008150,GO:0008152,GO:0008422,GO:0012505,GO:0015926,GO:0016787,GO:0016798,GO:0043226,GO:0043227,GO:0043229,GO:0043231,GO:0044424,GO:0044444,GO:0044464,GO:0071704,GO:0098862,GO:1901135,GO:1901657	3.2.1.108,3.2.1.62	ko:K01229	ko00052,ko01100,ko04973,map00052,map01100,map04973	-	R01678,R06114	RC00049	ko00000,ko00001,ko01000,ko03110	-	-	-	Glyco_hydro_1
4	2	3	2	R/H	Poorly characterized	cleavage in ITS2 between 5.8S rRNA and LSU-rRNA of tricistronic rRNA transcript (SSU-rRNA, 5.8S rRNA, LSU-rRNA)	S	GO:0000166,GO:0000448,GO:0000460,GO:0000463,GO:0000466,GO:0000469,GO:0000470,GO:0000478,GO:0000479,GO:0003674,GO:0003824,GO:0005488,GO:0005524,GO:0005575,GO:0005622,GO:0005623,GO:0005634,GO:0005654,GO:0005730,GO:0005856,GO:0006139,GO:0006364,GO:0006396,GO:0006725,GO:0006793,GO:0006796,GO:0006807,GO:0008144,GO:0008150,GO:0008152,GO:0009987,GO:0010467,GO:0016070,GO:0016072,GO:0016301,GO:0016310,GO:…	-	ko:K06947	-	-	-	-	ko00000,ko01000,ko03009	-	-	-	CLP1_P
1	1	1	2	R/I	Cellular processes signaling	Reverse transcriptase (RNA-dependent DNA polymerase)	O	-	-	-	-	-	-	-	-	-	-	-	-
3	2	2	2	R/K	Metabolism	phosphoserine-phosphatase	E	GO:0000003,GO:0000287,GO:0000902,GO:0000904,GO:0003674,GO:0003824,GO:0004647,GO:0005488,GO:0005509,GO:0005515,GO:0005575,GO:0005622,GO:0005623,GO:0005737,GO:0005829,GO:0006082,GO:0006520,GO:0006563,GO:0006564,GO:0006793,GO:0006796,GO:0006807,GO:0006928,GO:0006935,GO:0007275,GO:0007399,GO:0007409,GO:0007411,GO:0007422,GO:0007610,GO:0007617,GO:0007618,GO:0007619,GO:0008049,GO:0008150,GO:0008152,GO:…	3.1.3.3	ko:K01079	ko00260,ko00680,ko01100,ko01120,ko01130,ko01200,ko01230,map00260,map00680,map01100,map01120,map01130,map01200,map01230	M00020	R00582	RC00017	ko00000,ko00001,ko00002,ko01000,ko01009	-	-	-	HAD
5	3	4	2	R/K	Cellular processes signaling	patched ligand maturation	T	GO:0000003,GO:0000902,GO:0000904,GO:0001501,GO:0001708,GO:0002791,GO:0003002,GO:0003008,GO:0003013,GO:0003674,GO:0005215,GO:0005575,GO:0005623,GO:0005886,GO:0006807,GO:0006810,GO:0006887,GO:0006928,GO:0006935,GO:0007154,GO:0007165,GO:0007166,GO:0007224,GO:0007225,GO:0007275,GO:0007276,GO:0007280,GO:0007368,GO:0007389,GO:0007399,GO:0007409,GO:0007411,GO:0007417,GO:0007420,GO:0007423,GO:0007517,GO:…	-	ko:K10649	-	-	-	-	ko00000,ko04121,ko04131	-	-	-	Patched
4	1	4	1	R/K	Metabolism	3-oxoacid-CoA-transferase-activity	C	GO:0002791,GO:0002793,GO:0003674,GO:0003824,GO:0005488,GO:0005515,GO:0005575,GO:0005622,GO:0005623,GO:0005634,GO:0005654,GO:0005737,GO:0005739,GO:0005759,GO:0006091,GO:0006950,GO:0007275,GO:0007399,GO:0007417,GO:0007420,GO:0007507,GO:0007584,GO:0008150,GO:0008152,GO:0008260,GO:0008410,GO:0009056,GO:0009605,GO:0009636,GO:0009719,GO:0009725,GO:0009888,GO:0009987,GO:0009991,GO:0010033,GO:0010646,GO:…	2.8.3.5	ko:K01027	ko00072,ko00280,ko00650,map00072,map00280,map00650	-	R00410	RC00014	ko00000,ko00001,ko01000	-	-	-	CoA_trans
3	5	2	1	R/K	Metabolism	spectrin-binding	I	-	-	-	-	-	-	-	-	-	-	-	-
4	1	1	1	R/K	Cellular processes signaling	transferase activity	O	GO:0000302,GO:0003674,GO:0003824,GO:0004364,GO:0004601,GO:0004602,GO:0005488,GO:0005515,GO:0005575,GO:0005622,GO:0005623,GO:0005737,GO:0005739,GO:0005829,GO:0006518,GO:0006575,GO:0006749,GO:0006790,GO:0006805,GO:0006807,GO:0006950,GO:0006979,GO:0007275,GO:0007568,GO:0008144,GO:0008150,GO:0008152,GO:0008340,GO:0009058,GO:0009266,GO:0009314,GO:0009408,GO:0009410,GO:0009411,GO:0009416,GO:0009628,GO:…	2.5.1.18	ko:K00799	ko00480,ko00980,ko00982,ko00983,ko01524,ko05200,ko05204,ko05225,ko05418,map00480,map00980,map00982,map00983,map01524,map05200,map05204,map05225,map05418	-	R03522,R07002,R07003,R07004,R07023,R07024,R07025,R07026,R07069,R07070,R07083,R07084,R07091,R07092,R07093,R07094,R07100,R07113,R07116,R08280,R09409,R11905	RC00004,RC00069,RC00840,RC00948,RC01704,RC01705,RC01706,RC01758,RC01759,RC01765,RC01767,RC01769,RC02243,RC02527,RC02939,RC02940,RC02942,RC02943,RC02944	ko00000,ko00001,ko01000,ko02000	1.A.12.2.2,1.A.12.3.2	-	-	GST_C_3
4	2	2	1	R/K	Poorly characterized	negative regulation of amyloid-beta clearance	S	GO:0001540,GO:0002090,GO:0002091,GO:0003674,GO:0005102,GO:0005488,GO:0005515,GO:0005575,GO:0005576,GO:0005622,GO:0005623,GO:0005737,GO:0005768,GO:0005783,GO:0005788,GO:0005791,GO:0005793,GO:0005794,GO:0005801,GO:0005886,GO:0006810,GO:0008150,GO:0009892,GO:0009966,GO:0009968,GO:0010469,GO:0010605,GO:0010646,GO:0010648,GO:0010915,GO:0010916,GO:0010941,GO:0010984,GO:0010985,GO:0012505,GO:0016020,GO:…	-	ko:K22290	ko04979,map04979	-	-	-	ko00000,ko00001	-	-	-	Alpha-2-MRAP_C,Alpha-2-MRAP_N
1	4	1	4	R/K	Poorly characterized	TIR domain	S	-	-	-	-	-	-	-	-	-	-	-	TIR_2
1	3	1	2	R/K	Cellular processes signaling	Neural proliferation differentiation control-1 protein (NPDC1)	T	GO:0002682,GO:0005575,GO:0005623,GO:0005886,GO:0007154,GO:0007267,GO:0007268,GO:0008150,GO:0009987,GO:0016020,GO:0023052,GO:0044464,GO:0048583,GO:0050776,GO:0050789,GO:0065007,GO:0071944,GO:0098916,GO:0099536,GO:0099537	-	-	-	-	-	-	-	-	-	-	NPDC1
2	5	4	4	R/Q	Poorly characterized	PNMA	S	GO:0002376,GO:0002437,GO:0005575,GO:0005622,GO:0005623,GO:0005634,GO:0005730,GO:0005737,GO:0006950,GO:0006952,GO:0006954,GO:0006955,GO:0008150,GO:0010941,GO:0010942,GO:0031974,GO:0031981,GO:0042981,GO:0043065,GO:0043067,GO:0043068,GO:0043226,GO:0043227,GO:0043228,GO:0043229,GO:0043231,GO:0043232,GO:0043233,GO:0044422,GO:0044424,GO:0044428,GO:0044446,GO:0044464,GO:0048518,GO:0048522,GO:0050789,GO:…	-	-	-	-	-	-	-	-	-	-	PNMA
3	4	1	2	R/Q	Metabolism	methylcrotonoyl-CoA-carboxylase-beta-chain,-mitochondrial-like	E	-	6.4.1.4	ko:K01969	ko00280,ko01100,map00280,map01100	M00036	R04138	RC00367,RC00942	ko00000,ko00001,ko00002,ko01000	-	-	-	Carboxyl_trans
2	4	2	3	R/Q	Metabolism	aldehyde-dehydrogenase-8-family-member-A1	C	GO:0001523,GO:0001758,GO:0001889,GO:0002138,GO:0003674,GO:0003824,GO:0005575,GO:0005622,GO:0005623,GO:0005737,GO:0005829,GO:0006081,GO:0006082,GO:0006629,GO:0006720,GO:0006721,GO:0007275,GO:0008150,GO:0008152,GO:0008299,GO:0008610,GO:0009058,GO:0009987,GO:0010817,GO:0016053,GO:0016101,GO:0016102,GO:0016114,GO:0016491,GO:0016620,GO:0016903,GO:0017144,GO:0019752,GO:0032501,GO:0032502,GO:0032787,GO:…	-	-	-	-	-	-	-	-	-	-	Aldedh
3	2	1	4	R/Q	Poorly characterized	ubiquitin-like protein-specific protease activity	S	GO:0000278,GO:0000281,GO:0000910,GO:0002009,GO:0002165,GO:0003674,GO:0003824,GO:0004175,GO:0004197,GO:0004843,GO:0005575,GO:0005622,GO:0005623,GO:0005737,GO:0005768,GO:0005769,GO:0005829,GO:0005886,GO:0006464,GO:0006508,GO:0006807,GO:0006996,GO:0007032,GO:0007049,GO:0007154,GO:0007165,GO:0007264,GO:0007265,GO:0007275,GO:0007399,GO:0007444,GO:0007472,GO:0007476,GO:0007552,GO:0007560,GO:0008150,GO:…	3.4.19.12	ko:K11839	ko04137,ko04144,ko04934,map04137,map04144,map04934	-	-	-	ko00000,ko00001,ko01000,ko01002,ko04121,ko04131	-	-	-	UCH,USP8_dimer,WW
1	3	4	2	R/Q	Poorly characterized	Family with sequence similarity 184, A and B	S	-	-	-	-	-	-	-	-	-	-	-	FAM184
4	2	2	2	R/Q	Metabolism	gamma-butyrobetaine-dioxygenase-activity	I	GO:0003674,GO:0003824,GO:0005488,GO:0005515,GO:0005575,GO:0005622,GO:0005623,GO:0005737,GO:0005829,GO:0006575,GO:0006577,GO:0006578,GO:0006807,GO:0008150,GO:0008152,GO:0008270,GO:0008336,GO:0009058,GO:0009437,GO:0009987,GO:0016491,GO:0016705,GO:0016706,GO:0034641,GO:0042398,GO:0042802,GO:0043167,GO:0043169,GO:0044237,GO:0044249,GO:0044271,GO:0044424,GO:0044444,GO:0044464,GO:0045329,GO:0046872,GO:…	1.14.11.1	ko:K00471	ko00310,map00310	-	R02397	RC00709	ko00000,ko00001,ko01000	-	-	-	DUF971,TauD
3	1	1	3	R/Q	Poorly characterized	Transposase protein	S	-	-	-	-	-	-	-	-	-	-	-	-
3	2	1	2	R/Q	Metabolism	cellular-response-to-menadione	C	GO:0000166,GO:0003674,GO:0003824,GO:0005488,GO:0005575,GO:0005622,GO:0005623,GO:0005634,GO:0005737,GO:0005829,GO:0005856,GO:0008150,GO:0008152,GO:0008219,GO:0009987,GO:0010033,GO:0010181,GO:0016491,GO:0032553,GO:0035690,GO:0036094,GO:0036245,GO:0042221,GO:0042493,GO:0043167,GO:0043168,GO:0043226,GO:0043227,GO:0043228,GO:0043229,GO:0043231,GO:0043232,GO:0044424,GO:0044444,GO:0044464,GO:0045111,GO:…	-	ko:K15014	-	-	-	-	ko00000,ko02000	2.A.57.1	-	-	FAD_binding_1,Flavodoxin_1,NAD_binding_1
1	3	1	3	R/Q	Cellular processes signaling	calcium-dependent cysteine-type endopeptidase activity	O	-	-	ko:K08583,ko:K08585	-	-	-	-	ko00000,ko01000,ko01002	-	-	-	EF-hand_5,EF-hand_8
3	4	2	6	R/S	Metabolism	The-pyruvate-dehydrogenase-complex-catalyzes-the-overall-conversion-of-pyruvate-to-acetyl-CoA-and-CO(2)	C	GO:0000166,GO:0003674,GO:0003824,GO:0004742,GO:0005488,GO:0005515,GO:0005575,GO:0005622,GO:0005623,GO:0005737,GO:0005739,GO:0005759,GO:0005967,GO:0006082,GO:0006084,GO:0006085,GO:0006086,GO:0006090,GO:0006139,GO:0006163,GO:0006164,GO:0006637,GO:0006725,GO:0006732,GO:0006733,GO:0006753,GO:0006790,GO:0006793,GO:0006796,GO:0006807,GO:0007610,GO:0007625,GO:0008150,GO:0008152,GO:0009058,GO:0009108,GO:…	2.3.1.12	ko:K00627	ko00010,ko00020,ko00620,ko01100,ko01110,ko01120,ko01130,ko01200,map00010,map00020,map00620,map01100,map01110,map01120,map01130,map01200	M00307	R00209,R02569	RC00004,RC02742,RC02857	br01601,ko00000,ko00001,ko00002,ko01000	-	-	-	2-oxoacid_dh,Biotin_lipoyl,E3_binding
4	5	5	1	R/S	Poorly characterized	DDB1 and	S	GO:0000151,GO:0003674,GO:0003676,GO:0003723,GO:0005488,GO:0005575,GO:0005622,GO:0005623,GO:0005634,GO:0005654,GO:0005681,GO:0005682,GO:0006139,GO:0006396,GO:0006464,GO:0006725,GO:0006807,GO:0008150,GO:0008152,GO:0008380,GO:0009987,GO:0010467,GO:0016070,GO:0019538,GO:0030532,GO:0031461,GO:0031974,GO:0031981,GO:0032991,GO:0034641,GO:0036211,GO:0043170,GO:0043226,GO:0043227,GO:0043229,GO:0043231,GO:…	-	ko:K11799	-	-	-	-	ko00000,ko04121	-	-	-	-
3	2	2	1	R/S	Poorly characterized	ferrous iron binding	S	GO:0003674,GO:0003824,GO:0005488,GO:0005506,GO:0005575,GO:0005622,GO:0005623,GO:0005634,GO:0005654,GO:0005912,GO:0005924,GO:0005925,GO:0008150,GO:0008152,GO:0008198,GO:0016491,GO:0030054,GO:0030055,GO:0031974,GO:0031981,GO:0043167,GO:0043169,GO:0043226,GO:0043227,GO:0043229,GO:0043231,GO:0043233,GO:0044422,GO:0044424,GO:0044428,GO:0044446,GO:0044464,GO:0046872,GO:0046914,GO:0051213,GO:0055114,GO:…	-	ko:K10768	-	-	-	-	ko00000,ko01000	-	-	-	2OG-FeII_Oxy_2
1	2	1	5	R/S	Cellular processes signaling	Belongs to the CD36 family	T	GO:0001530,GO:0001540,GO:0001667,GO:0001786,GO:0001875,GO:0001935,GO:0002218,GO:0002221,GO:0002237,GO:0002253,GO:0002376,GO:0002682,GO:0002684,GO:0002757,GO:0002758,GO:0002764,GO:0003008,GO:0003674,GO:0005044,GO:0005215,GO:0005319,GO:0005488,GO:0005515,GO:0005543,GO:0005545,GO:0005575,GO:0005622,GO:0005623,GO:0005737,GO:0005886,GO:0005887,GO:0005901,GO:0005902,GO:0006066,GO:0006629,GO:0006694,GO:…	-	ko:K12384,ko:K13885	ko04142,ko04145,ko04913,ko04925,ko04927,ko04934,ko04975,ko04976,ko04977,ko04979,ko05160,map04142,map04145,map04913,map04925,map04927,map04934,map04975,map04976,map04977,map04979,map05160	-	-	-	ko00000,ko00001,ko04131,ko04147	9.B.39.1.3	-	-	CD36
5	1	5	6	S/A	Poorly characterized	Possible membrane-associated motif in LPS-induced tumor necrosis factor alpha factor (LITAF), also known as PIG7, and other animal proteins.	S	-	-	-	-	-	-	-	-	-	-	-	zf-LITAF-like
7	2	3	1	S/A	Cellular processes signaling	FK506 binding protein 14	O	GO:0000413,GO:0003674,GO:0003755,GO:0003824,GO:0005488,GO:0005527,GO:0005528,GO:0005575,GO:0005622,GO:0005623,GO:0005737,GO:0005783,GO:0005788,GO:0006457,GO:0006464,GO:0006807,GO:0006950,GO:0006986,GO:0007154,GO:0007165,GO:0008144,GO:0008150,GO:0008152,GO:0009987,GO:0010033,GO:0012505,GO:0016853,GO:0016859,GO:0018193,GO:0018208,GO:0019538,GO:0023052,GO:0030968,GO:0031974,GO:0033554,GO:0034620,GO:…	5.2.1.8	ko:K09577	-	-	-	-	ko00000,ko01000,ko03110	-	-	-	FKBP_C
1	2	3	3	S/A	Metabolism	cytochrome-P450	Q	-	-	-	-	-	-	-	-	-	-	-	p450
1	4	1	5	S/A	Metabolism	diolein-transacylation-activity	I	GO:0000062,GO:0000166,GO:0001676,GO:0002021,GO:0003674,GO:0003824,GO:0003841,GO:0004465,GO:0004620,GO:0004623,GO:0004806,GO:0005488,GO:0005543,GO:0005575,GO:0005622,GO:0005623,GO:0005634,GO:0005654,GO:0005737,GO:0005783,GO:0005788,GO:0005789,GO:0005811,GO:0005829,GO:0005886,GO:0006082,GO:0006464,GO:0006629,GO:0006631,GO:0006638,GO:0006639,GO:0006641,GO:0006642,GO:0006644,GO:0006650,GO:0006654,GO:…	3.1.1.3	ko:K13534,ko:K16765,ko:K16814,ko:K16816	ko00561,ko01100,ko04714,ko04923,map00561,map01100,map04714,map04923	M00098	R02250,R02687	RC00020,RC00037,RC00041,RC00094	ko00000,ko00001,ko00002,ko01000,ko03036	-	-	-	-
2	4	2	3	S/A	Cellular processes signaling	regulation of glucose import	O	GO:0005575,GO:0005622,GO:0005623,GO:0005634,GO:0005654,GO:0005737,GO:0005829,GO:0005886,GO:0006810,GO:0006886,GO:0008104,GO:0008150,GO:0009893,GO:0009898,GO:0010604,GO:0010827,GO:0012506,GO:0015031,GO:0015833,GO:0016020,GO:0019222,GO:0019898,GO:0030659,GO:0031090,GO:0031323,GO:0031325,GO:0031399,GO:0031401,GO:0031410,GO:0031974,GO:0031981,GO:0031982,GO:0032268,GO:0032270,GO:0032879,GO:0033036,GO:…	-	ko:K15627	ko05202,map05202	-	-	-	ko00000,ko00001	-	-	-	TUG-UBL1,UBX
5	2	4	2	S/A	Information storage processing	tRNA processing	K	GO:0001510,GO:0003674,GO:0003824,GO:0006139,GO:0006396,GO:0006399,GO:0006400,GO:0006725,GO:0006807,GO:0008033,GO:0008150,GO:0008152,GO:0008168,GO:0008173,GO:0008175,GO:0009451,GO:0009987,GO:0010467,GO:0016070,GO:0016740,GO:0016741,GO:0030488,GO:0032259,GO:0034470,GO:0034641,GO:0034660,GO:0043170,GO:0043412,GO:0043414,GO:0044237,GO:0044238,GO:0044260,GO:0046483,GO:0071704,GO:0090304,GO:0140098,GO:…	2.1.1.225	ko:K15446	-	-	-	-	ko00000,ko01000,ko03016	-	-	-	TRM13,zf-TRM13_CCCH,zf-U11-48K
3	1	3	2	S/A	Information storage processing	Ribosome biogenesis protein BRX1 homolog	J	GO:0000027,GO:0003674,GO:0003676,GO:0003723,GO:0005488,GO:0005575,GO:0005622,GO:0005623,GO:0005634,GO:0005730,GO:0006996,GO:0008150,GO:0009987,GO:0016043,GO:0019843,GO:0022607,GO:0022613,GO:0022618,GO:0031974,GO:0031981,GO:0034622,GO:0042254,GO:0042255,GO:0042273,GO:0043226,GO:0043227,GO:0043228,GO:0043229,GO:0043231,GO:0043232,GO:0043233,GO:0043933,GO:0044085,GO:0044422,GO:0044424,GO:0044428,GO:…	-	ko:K06134,ko:K14820	ko00130,ko01100,ko01110,map00130,map01100,map01110	M00128	R04984,R08775	RC01254	ko00000,ko00001,ko00002,ko01000,ko03009	-	-	-	Brix
2	3	3	2	S/A	Information storage processing	coronary artery morphogenesis	K	GO:0000228,GO:0000785,GO:0000790,GO:0000981,GO:0001568,GO:0001944,GO:0002009,GO:0002165,GO:0003007,GO:0003674,GO:0003676,GO:0003677,GO:0003700,GO:0005488,GO:0005515,GO:0005575,GO:0005622,GO:0005623,GO:0005634,GO:0005654,GO:0005667,GO:0005694,GO:0005700,GO:0005886,GO:0006325,GO:0006333,GO:0006337,GO:0006355,GO:0006357,GO:0006996,GO:0007275,GO:0007444,GO:0007472,GO:0007476,GO:0007478,GO:0007480,GO:…	-	ko:K11765	ko05225,map05225	-	-	-	ko00000,ko00001,ko03021,ko03036	-	-	-	RFX_DNA_binding
2	2	2	1	S/A	Cellular processes signaling	ATP-dependent RNA helicase	A	GO:0003674,GO:0003712,GO:0003714,GO:0003724,GO:0003824,GO:0004004,GO:0004386,GO:0005102,GO:0005488,GO:0005515,GO:0005575,GO:0005622,GO:0005623,GO:0005634,GO:0005730,GO:0005737,GO:0005794,GO:0006139,GO:0006396,GO:0006725,GO:0006807,GO:0007154,GO:0007165,GO:0008026,GO:0008134,GO:0008150,GO:0008152,GO:0008186,GO:0009719,GO:0009725,GO:0009755,GO:0009889,GO:0009890,GO:0009892,GO:0009987,GO:0010033,GO:…	3.6.4.13	ko:K14808	-	-	-	-	ko00000,ko01000,ko03009	-	-	-	DBP10CT,Helicase_C
3	5	7	2	S/C	Poorly characterized	DNA polymerase binding	S	GO:0000724,GO:0000725,GO:0000731,GO:0003674,GO:0003824,GO:0003887,GO:0005575,GO:0005622,GO:0005623,GO:0005634,GO:0006139,GO:0006259,GO:0006281,GO:0006301,GO:0006302,GO:0006310,GO:0006725,GO:0006807,GO:0006950,GO:0006974,GO:0008150,GO:0008152,GO:0009058,GO:0009059,GO:0009987,GO:0016035,GO:0016740,GO:0016772,GO:0016779,GO:0018130,GO:0019438,GO:0019985,GO:0032991,GO:0033554,GO:0034061,GO:0034641,GO:…	2.7.7.7	ko:K02350	ko01100,ko01524,ko03460,map01100,map01524,map03460	M00293	-	-	ko00000,ko00001,ko00002,ko01000,ko03400	-	-	-	-
1	1	3	2	S/C	Cellular processes signaling	WD domain, G-beta repeat	B	GO:0005575,GO:0005622,GO:0005623,GO:0005737,GO:0044424,GO:0044464	-	-	-	-	-	-	-	-	-	-	WD40
3	5	2	3	S/G	Cellular processes signaling	mRNA transport	D	GO:0003674,GO:0005488,GO:0005515,GO:0005575,GO:0005622,GO:0005623,GO:0005634,GO:0005635,GO:0005643,GO:0006355,GO:0006357,GO:0006403,GO:0006405,GO:0006406,GO:0006611,GO:0006810,GO:0006886,GO:0006913,GO:0008104,GO:0008150,GO:0008152,GO:0009889,GO:0009891,GO:0009893,GO:0010467,GO:0010468,GO:0010556,GO:0010557,GO:0010604,GO:0010628,GO:0012505,GO:0015031,GO:0015833,GO:0015931,GO:0016973,GO:0019219,GO:…	-	-	-	-	-	-	-	-	-	-	MCM3AP_GANP,RRM_1,SAC3_GANP
1	3	5	4	S/G	Cellular processes signaling	calcium ion binding	T	-	-	-	-	-	-	-	-	-	-	-	EGF_CA,NIDO,VWD
4	2	4	1	S/G	Poorly characterized	metal ion binding	S	-	-	-	-	-	-	-	-	-	-	-	Ank_2,MORN,zf-MYND
2	5	3	1	S/G	Poorly characterized	glutaminyl-peptide cyclotransferase activity	S	GO:0001775,GO:0002252,GO:0002263,GO:0002274,GO:0002275,GO:0002283,GO:0002366,GO:0002376,GO:0002443,GO:0002444,GO:0002446,GO:0003674,GO:0003824,GO:0004175,GO:0004222,GO:0005488,GO:0005575,GO:0005576,GO:0005615,GO:0005622,GO:0005623,GO:0005737,GO:0005739,GO:0005783,GO:0005794,GO:0006464,GO:0006508,GO:0006807,GO:0006810,GO:0006887,GO:0006950,GO:0006952,GO:0006955,GO:0008150,GO:0008152,GO:0008233,GO:…	2.3.2.5	ko:K00683,ko:K04580	ko04024,ko04080,map04024,map04080	-	-	-	ko00000,ko00001,ko01000,ko04030	-	-	-	-
2	5	2	4	S/G	Information storage processing	endoribonuclease activity, cleaving siRNA-paired mRNA	J	GO:0000003,GO:0000280,GO:0000339,GO:0000340,GO:0000932,GO:0000956,GO:0000976,GO:0000977,GO:0000978,GO:0000987,GO:0000993,GO:0001012,GO:0001047,GO:0001067,GO:0001098,GO:0001099,GO:0001709,GO:0002119,GO:0002164,GO:0002682,GO:0003002,GO:0003006,GO:0003008,GO:0003674,GO:0003676,GO:0003677,GO:0003690,GO:0003723,GO:0003725,GO:0003727,GO:0003729,GO:0003743,GO:0003824,GO:0004518,GO:0004519,GO:0004521,GO:…	-	ko:K11593	-	-	-	-	ko00000,ko03019,ko03036	-	-	-	ArgoL1,ArgoL2,ArgoMid,ArgoN,PAZ,Piwi
4	2	2	2	S/G	Cellular processes signaling	homophilic cell adhesion via plasma membrane adhesion molecules	T	-	-	ko:K04600,ko:K16498,ko:K16669	ko04391,ko04392,map04391,map04392	-	-	-	ko00000,ko00001,ko01009,ko04030,ko04516	-	-	-	Cadherin
2	3	2	2	S/G	Poorly characterized	Testis-specific gene 13 protein	S	-	-	-	-	-	-	-	-	-	-	-	TSGA13
2	3	2	1	S/G	Cellular processes signaling	phosphorylation of RNA polymerase II C-terminal domain	T	GO:0003674,GO:0003676,GO:0003677,GO:0003690,GO:0003824,GO:0005488,GO:0005575,GO:0005622,GO:0005623,GO:0005634,GO:0006139,GO:0006259,GO:0006281,GO:0006725,GO:0006793,GO:0006796,GO:0006807,GO:0006950,GO:0006974,GO:0008150,GO:0008152,GO:0009987,GO:0016301,GO:0016310,GO:0016311,GO:0016740,GO:0016772,GO:0016773,GO:0016787,GO:0016788,GO:0016791,GO:0019205,GO:0033554,GO:0034641,GO:0042578,GO:0043170,GO:…	2.7.1.78,3.1.3.32	ko:K08073	-	-	-	-	ko00000,ko01000,ko01009,ko03400	-	-	-	AAA_33,PNK3P
3	3	4	1	S/L	Cellular processes signaling	RNA uridylyltransferase activity	D	GO:0000288,GO:0000289,GO:0000956,GO:0001816,GO:0001817,GO:0001819,GO:0002831,GO:0003674,GO:0003824,GO:0005575,GO:0005622,GO:0005623,GO:0005634,GO:0005654,GO:0005730,GO:0005737,GO:0005829,GO:0006139,GO:0006355,GO:0006396,GO:0006401,GO:0006402,GO:0006725,GO:0006807,GO:0007154,GO:0007165,GO:0007166,GO:0008150,GO:0008152,GO:0009056,GO:0009057,GO:0009889,GO:0009892,GO:0009966,GO:0009987,GO:0010033,GO:…	2.7.7.52	ko:K13291	-	-	-	-	ko00000,ko01000	-	-	-	PAP_assoc,zf-CCHC
3	2	2	2	S/L	Cellular processes signaling	antigen processing and presentation of exogenous peptide antigen via MHC class I	O	GO:0000323,GO:0002376,GO:0002474,GO:0002478,GO:0002495,GO:0002504,GO:0003674,GO:0003824,GO:0005575,GO:0005576,GO:0005622,GO:0005623,GO:0005737,GO:0005764,GO:0005773,GO:0005775,GO:0005829,GO:0006950,GO:0006952,GO:0006955,GO:0007154,GO:0007165,GO:0007166,GO:0008150,GO:0008152,GO:0008285,GO:0009987,GO:0010033,GO:0015036,GO:0016491,GO:0016651,GO:0016667,GO:0016668,GO:0019221,GO:0019882,GO:0019884,GO:…	-	ko:K08059	ko04612,map04612	-	-	-	ko00000,ko00001	-	-	-	GILT
1	2	2	1	S/L	Metabolism	ATPase-activity,-coupled-to-transmembrane-movement-of-substances	I	GO:0000166,GO:0003674,GO:0003824,GO:0005215,GO:0005488,GO:0005524,GO:0005575,GO:0005622,GO:0005623,GO:0005634,GO:0005730,GO:0005737,GO:0005739,GO:0005740,GO:0005743,GO:0005783,GO:0005886,GO:0006810,GO:0008144,GO:0008150,GO:0009892,GO:0009987,GO:0010468,GO:0010605,GO:0010608,GO:0010629,GO:0012505,GO:0015399,GO:0015405,GO:0016020,GO:0016021,GO:0016246,GO:0016441,GO:0016458,GO:0016462,GO:0016787,GO:…	-	ko:K05655	ko02010,map02010	-	-	-	ko00000,ko00001,ko02000	3.A.1.201	-	-	ABC_tran
4	3	3	4	S/N	Cellular processes signaling	nucleosome binding	T	GO:0000118,GO:0003674,GO:0003676,GO:0003677,GO:0003682,GO:0005488,GO:0005515,GO:0005575,GO:0005622,GO:0005623,GO:0005634,GO:0005654,GO:0005730,GO:0008047,GO:0008150,GO:0030234,GO:0031491,GO:0031974,GO:0031981,GO:0032991,GO:0042802,GO:0042803,GO:0043085,GO:0043226,GO:0043227,GO:0043228,GO:0043229,GO:0043231,GO:0043232,GO:0043233,GO:0044093,GO:0044422,GO:0044424,GO:0044428,GO:0044446,GO:0044451,GO:…	-	ko:K08707,ko:K13151	ko03013,map03013	-	-	-	ko00000,ko00001,ko03041	-	-	-	-
2	2	3	3	S/N	Poorly characterized	BTB POZ domain-containing protein	S	GO:0000151,GO:0001505,GO:0003008,GO:0003674,GO:0005488,GO:0005515,GO:0005575,GO:0005622,GO:0005623,GO:0005737,GO:0006508,GO:0006511,GO:0006725,GO:0006807,GO:0007600,GO:0007610,GO:0007611,GO:0007613,GO:0007616,GO:0007622,GO:0007623,GO:0007626,GO:0008150,GO:0008152,GO:0008344,GO:0009056,GO:0009057,GO:0009987,GO:0010498,GO:0010646,GO:0018958,GO:0019005,GO:0019222,GO:0019538,GO:0019899,GO:0019941,GO:…	-	ko:K10481	-	-	-	-	ko00000,ko04121	-	-	-	BACK,BTB,F5_F8_type_C
1	3	3	2	S/N	Poorly characterized	carbohydrate binding	S	GO:0005575,GO:0005622,GO:0005623,GO:0005737,GO:0005783,GO:0012505,GO:0043226,GO:0043227,GO:0043229,GO:0043231,GO:0044424,GO:0044444,GO:0044464	-	-	-	-	-	-	-	-	-	-	CarboxypepD_reg
3	1	3	4	S/N	Cellular processes signaling	positive regulation of ruffle assembly	T	GO:0008150,GO:0031344,GO:0031346,GO:0032418,GO:0034103,GO:0034105,GO:0044087,GO:0044089,GO:0045124,GO:0045780,GO:0046850,GO:0046852,GO:0048518,GO:0048522,GO:0050789,GO:0050794,GO:0051128,GO:0051130,GO:0051179,GO:0051239,GO:0051240,GO:0051640,GO:0051641,GO:0060491,GO:0065007,GO:0065008,GO:0120032,GO:0120034,GO:0120035,GO:1900027,GO:1900029	-	-	-	-	-	-	-	-	-	-	C1_1,zf-RING_9
2	2	3	3	S/N	Cellular processes signaling	snRNA import into nucleus	A	GO:0000339,GO:0000375,GO:0000377,GO:0000387,GO:0000398,GO:0003674,GO:0003676,GO:0003723,GO:0005488,GO:0005575,GO:0005622,GO:0005623,GO:0005634,GO:0005635,GO:0005643,GO:0005654,GO:0005737,GO:0005829,GO:0005846,GO:0006139,GO:0006396,GO:0006397,GO:0006725,GO:0006807,GO:0006810,GO:0006913,GO:0008150,GO:0008152,GO:0008380,GO:0009987,GO:0010467,GO:0012505,GO:0015030,GO:0016043,GO:0016070,GO:0016071,GO:…	-	ko:K13151	ko03013,map03013	-	-	-	ko00000,ko00001,ko03041	-	-	-	Snurportin1
4	5	3	2	S/P	Cellular processes signaling	actin polymerization or depolymerization	T	GO:0000003,GO:0000902,GO:0000904,GO:0001501,GO:0001654,GO:0001667,GO:0001736,GO:0001738,GO:0001756,GO:0001764,GO:0001932,GO:0001934,GO:0002009,GO:0002064,GO:0002065,GO:0002066,GO:0002252,GO:0002253,GO:0002376,GO:0002429,GO:0002431,GO:0002433,GO:0002520,GO:0002682,GO:0002684,GO:0002757,GO:0002764,GO:0002768,GO:0003002,GO:0003006,GO:0003008,GO:0003674,GO:0003676,GO:0003677,GO:0005488,GO:0005515,GO:…	-	ko:K05751	ko04810,map04810	-	-	-	ko00000,ko00001	-	-	-	Abi_HHR,SH3_9
5	4	2	3	S/P	Cellular processes signaling	WD40 repeats	O	-	-	-	-	-	-	-	-	-	-	-	WD40
2	2	4	2	S/P	Metabolism	hormone-sensitive-lipase-activity	I	GO:0000003,GO:0001676,GO:0003674,GO:0003676,GO:0003723,GO:0003824,GO:0004806,GO:0005488,GO:0005515,GO:0005575,GO:0005576,GO:0005615,GO:0005622,GO:0005623,GO:0005634,GO:0005737,GO:0005739,GO:0005811,GO:0005829,GO:0005886,GO:0005901,GO:0006082,GO:0006139,GO:0006351,GO:0006352,GO:0006353,GO:0006360,GO:0006361,GO:0006363,GO:0006464,GO:0006468,GO:0006629,GO:0006631,GO:0006638,GO:0006639,GO:0006641,GO:…	3.1.1.79	ko:K07188	ko04024,ko04152,ko04371,ko04714,ko04910,ko04923,ko04925,map04024,map04152,map04371,map04714,map04910,map04923,map04925	-	-	-	ko00000,ko00001,ko01000	-	-	-	Abhydrolase_3,HSL_N
3	1	2	2	S/P	Cellular processes signaling	guanyl-nucleotide exchange factor activity	D	-	-	-	-	-	-	-	-	-	-	-	-
4	5	2	2	S/Q	Metabolism	(alpha-N-acetylneuraminyl-2,3-beta-galactosyl-1,3)-N-acetyl-galactosaminide-6-alpha-sialyltransferase-activity	G	GO:0000139,GO:0001665,GO:0003674,GO:0003824,GO:0005575,GO:0005622,GO:0005623,GO:0005634,GO:0005654,GO:0005737,GO:0005794,GO:0005975,GO:0006464,GO:0006486,GO:0006487,GO:0006493,GO:0006629,GO:0006643,GO:0006664,GO:0006665,GO:0006672,GO:0006677,GO:0006687,GO:0006807,GO:0008150,GO:0008152,GO:0008373,GO:0009058,GO:0009059,GO:0009100,GO:0009101,GO:0009311,GO:0009987,GO:0012505,GO:0016020,GO:0016266,GO:…	2.4.99.7	ko:K03373,ko:K03374,ko:K20689	ko00604,ko01100,map00604,map01100	-	R05959	-	ko00000,ko00001,ko01000,ko01003,ko04131	-	GT29	-	RhoGEF
2	5	5	2	S/Q	Poorly characterized	Vacuolar protein sorting-associated protein VTA1 homolog	S	GO:0001671,GO:0003674,GO:0005488,GO:0005515,GO:0005575,GO:0005622,GO:0005623,GO:0005634,GO:0005654,GO:0005737,GO:0005768,GO:0005770,GO:0005771,GO:0005829,GO:0006810,GO:0006914,GO:0006996,GO:0007032,GO:0008022,GO:0008047,GO:0008150,GO:0008152,GO:0009056,GO:0009987,GO:0010008,GO:0010256,GO:0012505,GO:0016020,GO:0016032,GO:0016043,GO:0016050,GO:0016192,GO:0016197,GO:0016236,GO:0019058,GO:0019068,GO:…	-	ko:K12199	ko04144,map04144	-	-	-	ko00000,ko00001,ko04131	-	-	-	Vta1
3	8	4	6	S/R	Poorly characterized	BTB And C-terminal Kelch	S	GO:0002790,GO:0005575,GO:0005622,GO:0005623,GO:0005737,GO:0005829,GO:0006810,GO:0008104,GO:0008150,GO:0009306,GO:0009987,GO:0015031,GO:0015833,GO:0032940,GO:0033036,GO:0042886,GO:0044424,GO:0044444,GO:0044464,GO:0045184,GO:0046903,GO:0051179,GO:0051234,GO:0071702,GO:0071705	-	-	-	-	-	-	-	-	-	-	BACK,BTB
4	5	4	2	S/R	Cellular processes signaling	GRIP and coiled-coil	U	GO:0000138,GO:0000139,GO:0000226,GO:0003674,GO:0005488,GO:0005515,GO:0005575,GO:0005622,GO:0005623,GO:0005634,GO:0005654,GO:0005737,GO:0005794,GO:0005795,GO:0005802,GO:0005829,GO:0006605,GO:0006622,GO:0006623,GO:0006810,GO:0006886,GO:0006996,GO:0007010,GO:0007017,GO:0007030,GO:0007034,GO:0007041,GO:0008104,GO:0008150,GO:0009987,GO:0010256,GO:0012505,GO:0015031,GO:0015833,GO:0016020,GO:0016043,GO:…	-	ko:K20282	-	-	-	-	ko00000,ko04131	-	-	-	-
4	2	2	5	S/R	Cellular processes signaling	C5L2 anaphylatoxin chemotactic receptor binding	O	GO:0000187,GO:0000323,GO:0001664,GO:0001701,GO:0001775,GO:0001796,GO:0001798,GO:0001817,GO:0001819,GO:0001846,GO:0001848,GO:0001849,GO:0001932,GO:0001934,GO:0001969,GO:0001970,GO:0002237,GO:0002250,GO:0002252,GO:0002253,GO:0002263,GO:0002274,GO:0002275,GO:0002283,GO:0002366,GO:0002376,GO:0002443,GO:0002444,GO:0002446,GO:0002449,GO:0002455,GO:0002460,GO:0002507,GO:0002520,GO:0002523,GO:0002673,GO:…	-	ko:K03989,ko:K03990,ko:K03994	ko04145,ko04610,ko05020,ko05133,ko05134,ko05140,ko05142,ko05150,ko05152,ko05167,ko05168,ko05203,ko05322,map04145,map04610,map05020,map05133,map05134,map05140,map05142,map05150,map05152,map05167,map05168,map05203,map05322	-	-	-	ko00000,ko00001,ko04131,ko04147,ko04516	-	-	-	NTR
7	6	3	6	S/T	Cellular processes signaling	proximal promoter DNA-binding transcription repressor activity, RNA polymerase II-specific	O	GO:0000003,GO:0000122,GO:0000278,GO:0000281,GO:0000910,GO:0000976,GO:0000977,GO:0000978,GO:0000981,GO:0000982,GO:0000987,GO:0001012,GO:0001067,GO:0001078,GO:0001227,GO:0001650,GO:0001654,GO:0002009,GO:0002165,GO:0003006,GO:0003674,GO:0003676,GO:0003677,GO:0003690,GO:0003700,GO:0005488,GO:0005543,GO:0005575,GO:0005622,GO:0005623,GO:0005634,GO:0005654,GO:0005730,GO:0005737,GO:0005829,GO:0005886,GO:…	-	ko:K18260	-	-	-	-	ko00000,ko04147	-	-	-	C2
7	5	3	2	S/T	Cellular processes signaling	positive regulation of fibroblast apoptotic process	T	GO:0000166,GO:0002009,GO:0002165,GO:0003674,GO:0003824,GO:0004672,GO:0004674,GO:0005488,GO:0005524,GO:0005575,GO:0005622,GO:0005623,GO:0005634,GO:0005654,GO:0005856,GO:0005886,GO:0006464,GO:0006468,GO:0006793,GO:0006796,GO:0006807,GO:0006915,GO:0007154,GO:0007165,GO:0007275,GO:0007444,GO:0007472,GO:0007476,GO:0007478,GO:0007480,GO:0007552,GO:0007560,GO:0008144,GO:0008150,GO:0008152,GO:0008219,GO:…	2.7.11.1	ko:K08804	-	-	-	-	ko00000,ko01000,ko01001	-	-	-	Pkinase
4	3	4	2	S/T	Poorly characterized	Transferase activity, transferring phosphorus-containing groups	S	-	-	ko:K17543	-	-	-	-	ko00000,ko01001	-	-	-	WH2
3	3	2	5	S/T	Poorly characterized	Transforming growth factor beta regulator 4	S	GO:0000959,GO:0000963,GO:0005575,GO:0005622,GO:0005623,GO:0005737,GO:0005739,GO:0005759,GO:0006091,GO:0006139,GO:0006396,GO:0006397,GO:0006464,GO:0006468,GO:0006725,GO:0006793,GO:0006796,GO:0006807,GO:0007049,GO:0007050,GO:0008150,GO:0008152,GO:0008284,GO:0009894,GO:0009987,GO:0010467,GO:0010468,GO:0010608,GO:0015980,GO:0016070,GO:0016071,GO:0016310,GO:0019219,GO:0019222,GO:0019538,GO:0022402,GO:…	-	-	-	-	-	-	-	-	-	-	FAST_1,FAST_2,RAP
2	2	4	3	S/T	Metabolism	acetate-CoA-ligase-activity	I	GO:0003674,GO:0003824,GO:0003987,GO:0005575,GO:0005622,GO:0005623,GO:0005737,GO:0005739,GO:0005759,GO:0006082,GO:0006091,GO:0006629,GO:0006631,GO:0006633,GO:0008150,GO:0008152,GO:0008610,GO:0009058,GO:0009987,GO:0015645,GO:0016053,GO:0016405,GO:0016874,GO:0016877,GO:0016878,GO:0017144,GO:0019752,GO:0031974,GO:0032787,GO:0043226,GO:0043227,GO:0043229,GO:0043231,GO:0043233,GO:0043436,GO:0044237,GO:…	6.2.1.17	ko:K01908	ko00640,ko01100,map00640,map01100	-	R00926,R01354	RC00004,RC00043,RC00070,RC02816	ko00000,ko00001,ko01000,ko01004	-	-	-	ACAS_N,AMP-binding,AMP-binding_C
5	2	4	2	S/T	Cellular processes signaling	PDZ domain binding	O	GO:0003674,GO:0003824,GO:0004842,GO:0005488,GO:0005515,GO:0005575,GO:0005622,GO:0005623,GO:0005737,GO:0006464,GO:0006508,GO:0006511,GO:0006807,GO:0008150,GO:0008152,GO:0009056,GO:0009057,GO:0009987,GO:0016043,GO:0016567,GO:0016740,GO:0019538,GO:0019787,GO:0019904,GO:0019941,GO:0022607,GO:0030163,GO:0030165,GO:0032446,GO:0036211,GO:0043170,GO:0043412,GO:0043632,GO:0043933,GO:0044085,GO:0044237,GO:…	2.3.2.27	ko:K10692	-	-	-	-	ko00000,ko01000,ko04121	-	-	-	PDZ,zf-RING_UBOX
3	3	3	4	S/T	Poorly characterized	corpus callosum morphogenesis	S	-	-	-	-	-	-	-	-	-	-	-	-
2	2	4	3	S/T	Cellular processes signaling	pyridoxal phosphate binding	T	GO:0003674,GO:0005488,GO:0005515,GO:0008144,GO:0019842,GO:0030170,GO:0036094,GO:0042802,GO:0042803,GO:0043167,GO:0043168,GO:0046983,GO:0048037,GO:0050662,GO:0070279,GO:0097159,GO:1901363	-	-	-	-	-	-	-	-	-	-	Aminotran_1_2
4	2	4	2	S/T	Cellular processes signaling	Ubiquitin protein ligase E3 component n-recognin 4	T	GO:0000003,GO:0001775,GO:0002252,GO:0002263,GO:0002274,GO:0002275,GO:0002283,GO:0002366,GO:0002376,GO:0002443,GO:0002444,GO:0002446,GO:0003006,GO:0003674,GO:0003824,GO:0004842,GO:0005488,GO:0005515,GO:0005516,GO:0005575,GO:0005622,GO:0005623,GO:0005634,GO:0005654,GO:0005737,GO:0005813,GO:0005815,GO:0005829,GO:0005856,GO:0005886,GO:0006464,GO:0006508,GO:0006511,GO:0006807,GO:0006810,GO:0006887,GO:…	2.3.2.27	ko:K10691	ko05165,ko05203,map05165,map05203	-	-	-	ko00000,ko00001,ko01000,ko04121	-	-	-	E3_UbLigase_R4
3	4	3	2	S/T	Cellular processes signaling	carbohydrate derivative binding	O	GO:0001655,GO:0001657,GO:0001658,GO:0001763,GO:0001822,GO:0001823,GO:0001932,GO:0001933,GO:0002009,GO:0003674,GO:0003824,GO:0004857,GO:0004860,GO:0005102,GO:0005178,GO:0005488,GO:0005515,GO:0005575,GO:0005622,GO:0005623,GO:0005737,GO:0006469,GO:0007275,GO:0007399,GO:0007417,GO:0007420,GO:0008150,GO:0009653,GO:0009887,GO:0009888,GO:0009892,GO:0010563,GO:0010594,GO:0010595,GO:0010605,GO:0010632,GO:…	-	ko:K13525,ko:K14575	ko03008,ko04141,ko05134,map03008,map04141,map05134	M00400,M00403	-	-	ko00000,ko00001,ko00002,ko03009,ko03019,ko04131,ko04147	3.A.16.1	-	-	AAA
3	5	1	3	S/T	Cellular processes signaling	FYVE, RhoGEF and PH	T	-	-	ko:K10129	ko04115,map04115	-	-	-	ko00000,ko00001	-	-	-	GTSE1_N
2	2	4	2	S/T	Information storage processing	Belongs to the class-I aminoacyl-tRNA synthetase family	J	GO:0003674,GO:0003824,GO:0004812,GO:0004823,GO:0005575,GO:0005622,GO:0005623,GO:0005737,GO:0005739,GO:0005759,GO:0006082,GO:0006139,GO:0006399,GO:0006412,GO:0006418,GO:0006429,GO:0006518,GO:0006520,GO:0006725,GO:0006807,GO:0008150,GO:0008152,GO:0009058,GO:0009059,GO:0009987,GO:0010467,GO:0016070,GO:0016874,GO:0016875,GO:0019538,GO:0019752,GO:0031974,GO:0032543,GO:0034641,GO:0034645,GO:0034660,GO:…	6.1.1.4	ko:K01869	ko00970,map00970	M00359,M00360	R03657	RC00055,RC00523	ko00000,ko00001,ko00002,ko01000,ko01007,ko03016,ko03029	-	-	-	Anticodon_1,tRNA-synt_1,tRNA-synt_1_2
1	2	4	2	S/T	Cellular processes signaling	negative regulation of sodium-dependent phosphate transport	T	GO:0000003,GO:0001501,GO:0001558,GO:0001890,GO:0001893,GO:0001932,GO:0001933,GO:0002009,GO:0002090,GO:0002092,GO:0003006,GO:0003674,GO:0004888,GO:0004930,GO:0005488,GO:0005515,GO:0005575,GO:0005576,GO:0005615,GO:0005622,GO:0005623,GO:0005634,GO:0005737,GO:0006355,GO:0006357,GO:0007154,GO:0007165,GO:0007166,GO:0007186,GO:0007267,GO:0007275,GO:0007423,GO:0007565,GO:0008150,GO:0008285,GO:0009653,GO:…	-	ko:K02185	ko04310,map04310	-	-	-	ko00000,ko00001	-	-	-	Fz,NTR
2	2	2	3	S/T	Metabolism	calcium-ion-transport	P	-	-	-	-	-	-	-	-	-	-	-	EGF_CA,NIDO,VWD
2	2	2	2	S/T	Information storage processing	steroid hormone mediated signaling pathway	K	-	4.6.1.2	ko:K12322,ko:K14035	ko00230,ko04212,ko04744,map00230,map04212,map04744	-	R00434	RC00295	ko00000,ko00001,ko01000,ko01001,ko03000,ko03310	-	-	-	Hormone_recep,zf-C4
2	2	2	2	S/T	Cellular processes signaling	spermatogenesis	O	GO:0000003,GO:0007276,GO:0007283,GO:0008150,GO:0019953,GO:0022414,GO:0032501,GO:0032504,GO:0044703,GO:0048232,GO:0048609,GO:0051704	-	-	-	-	-	-	-	-	-	-	Thioredox_DsbH
4	4	3	3	T/A	Poorly characterized	negative regulation of transcription elongation from RNA polymerase II promoter	S	GO:0000122,GO:0003674,GO:0003676,GO:0003682,GO:0003723,GO:0005488,GO:0005575,GO:0005622,GO:0005623,GO:0005634,GO:0005654,GO:0005737,GO:0005829,GO:0006139,GO:0006351,GO:0006354,GO:0006355,GO:0006357,GO:0006366,GO:0006368,GO:0006725,GO:0006807,GO:0007275,GO:0008023,GO:0008150,GO:0008152,GO:0009058,GO:0009059,GO:0009889,GO:0009890,GO:0009891,GO:0009892,GO:0009893,GO:0009987,GO:0010467,GO:0010468,GO:…	-	ko:K15179	-	-	-	-	ko00000,ko03021	-	-	-	-
2	4	5	4	T/A	Poorly characterized	nuclear-transcribed mRNA catabolic process, no-go decay	S	GO:0000003,GO:0000956,GO:0003006,GO:0003674,GO:0003676,GO:0003723,GO:0003729,GO:0003730,GO:0005488,GO:0005515,GO:0005575,GO:0005622,GO:0005623,GO:0005737,GO:0005794,GO:0005829,GO:0005886,GO:0006139,GO:0006401,GO:0006402,GO:0006417,GO:0006725,GO:0006807,GO:0007275,GO:0007548,GO:0007549,GO:0008150,GO:0008152,GO:0008406,GO:0008584,GO:0009047,GO:0009056,GO:0009057,GO:0009889,GO:0009890,GO:0009892,GO:…	-	-	-	-	-	-	-	-	-	-	CSD
5	5	2	3	T/A	Cellular processes signaling	RNA export	A	GO:0003674,GO:0003676,GO:0003723,GO:0005488,GO:0005575,GO:0005622,GO:0005623,GO:0005634,GO:0005654,GO:0005737,GO:0005813,GO:0005815,GO:0005829,GO:0005856,GO:0006139,GO:0006351,GO:0006366,GO:0006403,GO:0006405,GO:0006408,GO:0006725,GO:0006807,GO:0006810,GO:0006913,GO:0008150,GO:0008152,GO:0009058,GO:0009059,GO:0009301,GO:0009987,GO:0010467,GO:0015630,GO:0015643,GO:0015931,GO:0016070,GO:0016073,GO:…	-	ko:K14291	ko03013,map03013	-	-	-	ko00000,ko00001	-	-	-	RNA_GG_bind
3	4	4	5	T/A	Cellular processes signaling	RNA processing	A	GO:0000003,GO:0000122,GO:0003674,GO:0003676,GO:0003723,GO:0005488,GO:0005575,GO:0005622,GO:0005623,GO:0005634,GO:0005654,GO:0005737,GO:0005829,GO:0006355,GO:0006357,GO:0006950,GO:0007276,GO:0007346,GO:0008150,GO:0008283,GO:0009611,GO:0009888,GO:0009889,GO:0009890,GO:0009892,GO:0010468,GO:0010556,GO:0010558,GO:0010564,GO:0010605,GO:0010629,GO:0016202,GO:0017069,GO:0019219,GO:0019222,GO:0019953,GO:…	-	ko:K15191	-	-	-	-	ko00000,ko03021	-	-	-	La,RRM_1,RRM_3
3	2	2	4	T/A	Poorly characterized	YTH domain family	S	GO:0000003,GO:0000902,GO:0000904,GO:0000932,GO:0001556,GO:0002376,GO:0002682,GO:0003006,GO:0003674,GO:0003676,GO:0003723,GO:0005488,GO:0005575,GO:0005622,GO:0005623,GO:0005634,GO:0005737,GO:0005815,GO:0005829,GO:0005856,GO:0006139,GO:0006401,GO:0006402,GO:0006417,GO:0006446,GO:0006725,GO:0006807,GO:0006955,GO:0006959,GO:0007162,GO:0007275,GO:0007276,GO:0007281,GO:0007292,GO:0008150,GO:0008152,GO:…	-	ko:K20102	-	-	-	-	ko00000,ko03019	-	-	-	YTH
5	5	3	1	T/A	Cellular processes signaling	ATP binding	Z	GO:0005575,GO:0005622,GO:0005623,GO:0005737,GO:0005794,GO:0006928,GO:0008150,GO:0009987,GO:0012505,GO:0016477,GO:0030027,GO:0031252,GO:0040011,GO:0042995,GO:0043226,GO:0043227,GO:0043229,GO:0043231,GO:0044424,GO:0044444,GO:0044464,GO:0048870,GO:0051179,GO:0051674,GO:0120025	-	ko:K17542	-	-	-	-	ko00000,ko01001	-	-	-	-
2	3	1	3	T/A	Poorly characterized	virus maturation	S	GO:0000813,GO:0003674,GO:0005488,GO:0005575,GO:0005622,GO:0005623,GO:0005634,GO:0005737,GO:0005768,GO:0005769,GO:0005770,GO:0005829,GO:0005886,GO:0006508,GO:0006511,GO:0006807,GO:0006810,GO:0007034,GO:0007041,GO:0008150,GO:0008152,GO:0008289,GO:0008333,GO:0009056,GO:0009057,GO:0009966,GO:0009987,GO:0010008,GO:0010646,GO:0012505,GO:0016020,GO:0016032,GO:0016192,GO:0016197,GO:0019058,GO:0019075,GO:…	-	ko:K12186	ko04144,map04144	M00409	-	-	ko00000,ko00001,ko00002,ko04131	-	-	-	DUF2464
3	3	3	4	T/A	Cellular processes signaling	tube development	T	GO:0000902,GO:0000904,GO:0001763,GO:0002009,GO:0002165,GO:0005575,GO:0005622,GO:0005623,GO:0005634,GO:0005737,GO:0007275,GO:0007346,GO:0007399,GO:0007409,GO:0007424,GO:0007430,GO:0007431,GO:0007435,GO:0007552,GO:0008150,GO:0008219,GO:0009653,GO:0009791,GO:0009886,GO:0009887,GO:0009888,GO:0009892,GO:0009987,GO:0009996,GO:0010453,GO:0010454,GO:0010468,GO:0010605,GO:0010608,GO:0010623,GO:0010629,GO:…	-	-	-	-	-	-	-	-	-	-	HECA,Headcase
2	4	3	1	T/A	Cellular processes signaling	ATP binding	T	GO:0000166,GO:0000774,GO:0001085,GO:0001655,GO:0001822,GO:0001932,GO:0001933,GO:0001934,GO:0002682,GO:0002684,GO:0002694,GO:0002696,GO:0003674,GO:0005488,GO:0005515,GO:0005524,GO:0005575,GO:0005576,GO:0005615,GO:0005622,GO:0005623,GO:0005634,GO:0005654,GO:0005737,GO:0005811,GO:0005829,GO:0006355,GO:0006357,GO:0006457,GO:0006458,GO:0006605,GO:0006626,GO:0006810,GO:0006839,GO:0006886,GO:0006897,GO:…	-	ko:K09485,ko:K09489	ko04141,ko04530,ko04612,map04141,map04530,map04612	-	-	-	ko00000,ko00001,ko03110	1.A.33	-	-	HSP70
2	3	3	3	T/A	Poorly characterized	insulin receptor signaling pathway via phosphatidylinositol 3-kinase	S	GO:0000149,GO:0001505,GO:0001726,GO:0003674,GO:0005488,GO:0005509,GO:0005515,GO:0005543,GO:0005544,GO:0005575,GO:0005622,GO:0005623,GO:0005737,GO:0005815,GO:0005829,GO:0005856,GO:0005886,GO:0005938,GO:0006810,GO:0006836,GO:0006886,GO:0006887,GO:0006906,GO:0006996,GO:0007154,GO:0007165,GO:0007166,GO:0007167,GO:0007169,GO:0007267,GO:0007268,GO:0007269,GO:0008104,GO:0008150,GO:0008286,GO:0008289,GO:…	-	-	-	-	-	-	-	-	-	-	C2
4	2	3	3	T/A	Metabolism	DDHD-domain-containing	I	GO:0001786,GO:0003674,GO:0003824,GO:0004620,GO:0004623,GO:0005488,GO:0005515,GO:0005543,GO:0005546,GO:0005575,GO:0005622,GO:0005623,GO:0005634,GO:0005737,GO:0005783,GO:0005829,GO:0006629,GO:0006644,GO:0006650,GO:0006793,GO:0006796,GO:0006807,GO:0006996,GO:0007005,GO:0008150,GO:0008152,GO:0008289,GO:0008970,GO:0009056,GO:0009395,GO:0009786,GO:0009987,GO:0010638,GO:0010821,GO:0010822,GO:0012505,GO:…	-	ko:K13619	-	-	-	-	ko00000,ko01000	-	-	-	DDHD
2	2	2	2	T/A	Poorly characterized	protein kinase activity	S	GO:0005575,GO:0005622,GO:0005623,GO:0005737,GO:0005739,GO:0005740,GO:0005743,GO:0006464,GO:0006468,GO:0006793,GO:0006796,GO:0006807,GO:0006996,GO:0007005,GO:0008150,GO:0008152,GO:0009987,GO:0016020,GO:0016043,GO:0016310,GO:0019538,GO:0019866,GO:0031090,GO:0031966,GO:0031967,GO:0031975,GO:0036211,GO:0042592,GO:0043170,GO:0043226,GO:0043227,GO:0043229,GO:0043231,GO:0043412,GO:0044237,GO:0044238,GO:…	-	ko:K08869	-	-	-	-	ko00000,ko01001	-	-	-	ABC1
7	3	11	7	T/I	Poorly characterized	Ependymin	S	-	-	-	-	-	-	-	-	-	-	-	Ependymin
4	2	5	6	T/I	Metabolism	Xaa-pro-dipeptidase	E	GO:0003674,GO:0003824,GO:0004177,GO:0004180,GO:0004181,GO:0005575,GO:0005622,GO:0005623,GO:0005634,GO:0005654,GO:0006082,GO:0006508,GO:0006520,GO:0006807,GO:0008150,GO:0008152,GO:0008233,GO:0008235,GO:0008237,GO:0008238,GO:0008239,GO:0009987,GO:0016787,GO:0019538,GO:0019752,GO:0031974,GO:0031981,GO:0043170,GO:0043226,GO:0043227,GO:0043229,GO:0043231,GO:0043233,GO:0043436,GO:0044237,GO:0044238,GO:…	3.4.13.9	ko:K06106,ko:K14213	ko04530,ko05100,ko05130,ko05131,ko05205,map04530,map05100,map05130,map05131,map05205	-	-	-	ko00000,ko00001,ko01000,ko01002,ko04131,ko04812	-	-	-	AMP_N,Peptidase_M24
3	4	4	3	T/I	Information storage processing	proximal promoter DNA-binding transcription activator activity, RNA polymerase II-specific	J	GO:0000976,GO:0000977,GO:0000978,GO:0000981,GO:0000982,GO:0000987,GO:0001012,GO:0001067,GO:0001077,GO:0001228,GO:0003674,GO:0003676,GO:0003677,GO:0003690,GO:0003700,GO:0005488,GO:0005575,GO:0005622,GO:0005623,GO:0005634,GO:0006139,GO:0006351,GO:0006355,GO:0006357,GO:0006366,GO:0006725,GO:0006807,GO:0008150,GO:0008152,GO:0009058,GO:0009059,GO:0009889,GO:0009891,GO:0009893,GO:0009987,GO:0010467,GO:…	-	ko:K14832	-	-	-	-	ko00000,ko03009	-	-	-	CBF
2	1	2	4	T/I	Information storage processing	ribosomal protein L10	J	GO:0000313,GO:0000315,GO:0003674,GO:0003735,GO:0005198,GO:0005575,GO:0005622,GO:0005623,GO:0005634,GO:0005654,GO:0005737,GO:0005739,GO:0005740,GO:0005743,GO:0005759,GO:0005761,GO:0005762,GO:0005840,GO:0006412,GO:0006414,GO:0006415,GO:0006518,GO:0006807,GO:0008150,GO:0008152,GO:0009058,GO:0009059,GO:0009987,GO:0010467,GO:0015934,GO:0016020,GO:0016043,GO:0019538,GO:0019866,GO:0022411,GO:0031090,GO:…	-	ko:K02864	ko03010,map03010	M00178,M00179	-	-	br01610,ko00000,ko00001,ko00002,ko03011	-	-	-	Ribosomal_L10
1	1	2	4	T/I	Cellular processes signaling	PPIases accelerate the folding of proteins. It catalyzes the cis-trans isomerization of proline imidic peptide bonds in oligopeptides	O	-	5.2.1.8	ko:K03768	-	-	-	-	ko00000,ko01000,ko03110	-	-	-	Pro_isomerase
3	3	5	4	T/K	Poorly characterized	PAXX, PAralog of XRCC4 and XLF, also called C9orf142	S	-	-	-	-	-	-	-	-	-	-	-	PAXX
3	3	6	3	T/K	Cellular processes signaling	Belongs to the TRAFAC class dynamin-like GTPase superfamily. Dynamin Fzo YdjA family	T	GO:0000003,GO:0001654,GO:0001745,GO:0001751,GO:0001754,GO:0001881,GO:0001932,GO:0001934,GO:0002009,GO:0002165,GO:0003002,GO:0003006,GO:0003407,GO:0003674,GO:0003676,GO:0003824,GO:0005488,GO:0005515,GO:0005575,GO:0005622,GO:0005623,GO:0005634,GO:0005737,GO:0005768,GO:0005769,GO:0005783,GO:0005811,GO:0005886,GO:0005929,GO:0006810,GO:0006886,GO:0006892,GO:0006896,GO:0006897,GO:0006907,GO:0006937,GO:…	-	ko:K12476,ko:K12477,ko:K12483	ko04144,map04144	-	-	-	ko00000,ko00001,ko04131,ko04147	-	-	-	Dynamin_N,EF-hand_4,EHD_N
2	2	3	1	T/L	Metabolism	L-iduronidase-activity	G	GO:0000323,GO:0000902,GO:0001501,GO:0003674,GO:0003824,GO:0003940,GO:0004553,GO:0005102,GO:0005488,GO:0005515,GO:0005575,GO:0005622,GO:0005623,GO:0005737,GO:0005764,GO:0005773,GO:0005775,GO:0005975,GO:0005984,GO:0006022,GO:0006026,GO:0006027,GO:0006029,GO:0006082,GO:0006790,GO:0006807,GO:0006996,GO:0007033,GO:0007040,GO:0007275,GO:0008150,GO:0008152,GO:0009056,GO:0009057,GO:0009100,GO:0009311,GO:…	3.2.1.76	ko:K01217	ko00531,ko01100,ko04142,map00531,map01100,map04142	M00076,M00078	R07813,R07822	-	ko00000,ko00001,ko00002,ko01000	-	-	-	Glyco_hydro_39
5	3	7	5	T/M	Poorly characterized	smooth muscle cell proliferation	S	GO:0001568,GO:0001756,GO:0001944,GO:0002119,GO:0002164,GO:0003002,GO:0003674,GO:0003824,GO:0004596,GO:0005575,GO:0005622,GO:0005623,GO:0005737,GO:0006464,GO:0006473,GO:0006474,GO:0006807,GO:0006950,GO:0007275,GO:0007389,GO:0007568,GO:0008080,GO:0008150,GO:0008152,GO:0008283,GO:0008284,GO:0008340,GO:0009266,GO:0009408,GO:0009628,GO:0009635,GO:0009636,GO:0009653,GO:0009790,GO:0009791,GO:0009792,GO:…	-	ko:K20823	-	-	-	-	ko00000,ko04131	-	-	-	Mak10
2	4	4	5	T/M	Cellular processes signaling	dual specificity testis-specific protein kinase	T	-	2.7.12.1	ko:K08841,ko:K08842	-	-	-	-	ko00000,ko01000,ko01001	-	-	-	Pkinase
2	4	2	3	T/M	Cellular processes signaling	complement activation, alternative pathway	O	GO:0000187,GO:0000323,GO:0001664,GO:0001701,GO:0001775,GO:0001796,GO:0001798,GO:0001817,GO:0001819,GO:0001846,GO:0001848,GO:0001849,GO:0001932,GO:0001934,GO:0001969,GO:0001970,GO:0002237,GO:0002250,GO:0002252,GO:0002253,GO:0002263,GO:0002274,GO:0002275,GO:0002283,GO:0002366,GO:0002376,GO:0002443,GO:0002444,GO:0002446,GO:0002449,GO:0002455,GO:0002460,GO:0002507,GO:0002520,GO:0002523,GO:0002673,GO:…	-	ko:K03989,ko:K03990,ko:K03994,ko:K06530	ko04145,ko04610,ko05020,ko05133,ko05134,ko05140,ko05142,ko05150,ko05152,ko05167,ko05168,ko05203,ko05322,map04145,map04610,map05020,map05133,map05134,map05140,map05142,map05150,map05152,map05167,map05168,map05203,map05322	-	-	-	ko00000,ko00001,ko04090,ko04131,ko04147,ko04516	-	-	-	A2M,A2M_N,A2M_N_2,A2M_comp,A2M_recep,NTR,Thiol-ester_cl
2	3	2	2	T/M	Cellular processes signaling	microtubule plus-end binding	Z	GO:0000003,GO:0000086,GO:0000212,GO:0000226,GO:0000278,GO:0000775,GO:0000776,GO:0000922,GO:0003674,GO:0005488,GO:0005515,GO:0005575,GO:0005622,GO:0005623,GO:0005634,GO:0005694,GO:0005730,GO:0005737,GO:0005813,GO:0005815,GO:0005819,GO:0005829,GO:0005856,GO:0005886,GO:0006403,GO:0006810,GO:0006996,GO:0007010,GO:0007017,GO:0007019,GO:0007049,GO:0007051,GO:0007059,GO:0007098,GO:0007163,GO:0007275,GO:…	-	ko:K16803	-	-	-	-	ko00000,ko03036,ko04812	-	-	-	-
2	3	3	2	T/M	Cellular processes signaling	osmolarity-sensing cation channel activity	D	GO:0000302,GO:0001580,GO:0002791,GO:0002793,GO:0003008,GO:0003012,GO:0003674,GO:0004888,GO:0005034,GO:0005215,GO:0005216,GO:0005217,GO:0005244,GO:0005245,GO:0005261,GO:0005262,GO:0005488,GO:0005515,GO:0005575,GO:0005623,GO:0005886,GO:0005887,GO:0006810,GO:0006811,GO:0006812,GO:0006816,GO:0006873,GO:0006874,GO:0006875,GO:0006936,GO:0006939,GO:0006950,GO:0006979,GO:0007154,GO:0007165,GO:0007166,GO:…	-	ko:K04984	ko04750,map04750	-	-	-	ko00000,ko00001,ko04040	1.A.4.6.1,1.A.4.6.2,1.A.4.6.3,1.A.4.6.5	-	-	Ank_2,Ank_4,Ion_trans
2	5	2	1	T/N	Poorly characterized	kinetochore assembly	S	GO:0000775,GO:0000776,GO:0000777,GO:0000779,GO:0000793,GO:0005575,GO:0005622,GO:0005623,GO:0005634,GO:0005654,GO:0005694,GO:0005737,GO:0005829,GO:0006323,GO:0006325,GO:0006333,GO:0006334,GO:0006336,GO:0006338,GO:0006355,GO:0006357,GO:0006996,GO:0008150,GO:0009889,GO:0009891,GO:0009893,GO:0009987,GO:0010468,GO:0010556,GO:0010557,GO:0010604,GO:0010628,GO:0016043,GO:0019219,GO:0019222,GO:0022607,GO:…	-	ko:K11503	-	-	-	-	ko00000,ko03036	-	-	-	CENP-K
1	4	2	3	T/N	Metabolism	methylmalonyl-CoA-decarboxylase-activity	I	GO:0003674,GO:0003824,GO:0004300,GO:0005575,GO:0005622,GO:0005623,GO:0005737,GO:0005739,GO:0005829,GO:0006082,GO:0006629,GO:0006631,GO:0006635,GO:0008150,GO:0008152,GO:0009056,GO:0009062,GO:0009987,GO:0016042,GO:0016054,GO:0016829,GO:0016830,GO:0016831,GO:0016835,GO:0016836,GO:0019395,GO:0019752,GO:0030258,GO:0032787,GO:0034440,GO:0043226,GO:0043227,GO:0043229,GO:0043231,GO:0043436,GO:0044237,GO:…	4.1.1.41,4.1.1.94	ko:K18426	ko00640,map00640	-	R00923	RC00097	ko00000,ko00001,ko01000	-	-	-	ECH_1
2	3	3	2	T/N	Metabolism	methylthioribulose-1-phosphate-dehydratase-activity	E	GO:0000096,GO:0000097,GO:0001932,GO:0003674,GO:0003824,GO:0005488,GO:0005515,GO:0005575,GO:0005622,GO:0005623,GO:0005737,GO:0006082,GO:0006520,GO:0006555,GO:0006790,GO:0006807,GO:0008150,GO:0008152,GO:0008219,GO:0008270,GO:0008652,GO:0009058,GO:0009066,GO:0009067,GO:0009086,GO:0009966,GO:0009987,GO:0010646,GO:0010941,GO:0012501,GO:0016043,GO:0016053,GO:0016829,GO:0016835,GO:0016836,GO:0017144,GO:…	4.2.1.109	ko:K08964	ko00270,ko01100,map00270,map01100	M00034	R07392	RC01939	ko00000,ko00001,ko00002,ko01000	-	-	-	Aldolase_II
4	1	2	2	T/N	Metabolism	lengsin,-lens-protein-with-glutamine-synthetase-domain	E	-	-	-	-	-	-	-	-	-	-	-	Gln-synt_C
1	4	1	1	T/N	Poorly characterized	generation of neurons	S	GO:0000981,GO:0001654,GO:0001709,GO:0001754,GO:0003407,GO:0003674,GO:0003676,GO:0003677,GO:0003700,GO:0005488,GO:0005575,GO:0005622,GO:0005623,GO:0005634,GO:0005654,GO:0005737,GO:0005829,GO:0006139,GO:0006351,GO:0006355,GO:0006357,GO:0006725,GO:0006807,GO:0007275,GO:0007399,GO:0007402,GO:0007417,GO:0007419,GO:0007420,GO:0007423,GO:0008150,GO:0008152,GO:0009058,GO:0009059,GO:0009653,GO:0009791,GO:…	-	-	-	-	-	-	-	-	-	-	-
4	5	1	6	T/P	Cellular processes signaling	Ubiquitin-conjugating enzyme E2, catalytic domain homologues	O	-	-	ko:K10579	ko04120,map04120	-	-	-	ko00000,ko00001,ko04121	-	-	-	UQ_con
3	4	4	3	T/P	Information storage processing	heterochromatin assembly	K	GO:0000785,GO:0000976,GO:0001067,GO:0002009,GO:0002165,GO:0003674,GO:0003676,GO:0003677,GO:0003682,GO:0003690,GO:0005488,GO:0005575,GO:0005622,GO:0005623,GO:0005634,GO:0005635,GO:0005654,GO:0005677,GO:0005694,GO:0005737,GO:0005739,GO:0005829,GO:0006323,GO:0006325,GO:0006333,GO:0006338,GO:0006342,GO:0006355,GO:0006996,GO:0007275,GO:0007444,GO:0007552,GO:0007560,GO:0008150,GO:0009653,GO:0009791,GO:…	-	-	-	-	-	-	-	-	-	-	-
2	1	3	1	T/P	Poorly characterized	DTW domain containing 1	S	-	-	-	-	-	-	-	-	-	-	-	DTW
1	2	2	1	T/Q	Poorly characterized	immunological memory formation process	S	GO:0000003,GO:0001558,GO:0001655,GO:0001666,GO:0001775,GO:0001822,GO:0001838,GO:0001841,GO:0001843,GO:0001932,GO:0001952,GO:0001954,GO:0002009,GO:0002065,GO:0002067,GO:0002165,GO:0002250,GO:0002252,GO:0002263,GO:0002285,GO:0002286,GO:0002292,GO:0002366,GO:0002376,GO:0002520,GO:0002521,GO:0003006,GO:0003674,GO:0004857,GO:0005488,GO:0005515,GO:0005575,GO:0005622,GO:0005623,GO:0005634,GO:0005737,GO:…	-	ko:K07206	ko04072,ko04140,ko04150,ko04151,ko04152,ko04211,ko04218,ko04714,ko04910,ko05165,ko05231,map04072,map04140,map04150,map04151,map04152,map04211,map04218,map04714,map04910,map05165,map05231	-	-	-	ko00000,ko00001	-	-	-	Hamartin
1	3	5	7	T/S	Poorly characterized	lipid metabolic process	S	GO:0000323,GO:0001505,GO:0003674,GO:0003824,GO:0005488,GO:0005515,GO:0005575,GO:0005622,GO:0005623,GO:0005737,GO:0005764,GO:0005773,GO:0005775,GO:0006810,GO:0006836,GO:0007154,GO:0007267,GO:0007268,GO:0007269,GO:0008134,GO:0008150,GO:0009987,GO:0016787,GO:0016810,GO:0023052,GO:0023061,GO:0031974,GO:0032940,GO:0043202,GO:0043226,GO:0043227,GO:0043229,GO:0043231,GO:0043233,GO:0044422,GO:0044424,GO:…	-	ko:K13720	-	-	-	-	ko00000,ko01000,ko01002	-	-	-	CBAH,NAAA-beta
2	3	3	6	T/S	Cellular processes signaling	triglyceride lipase activity	O	GO:0003008,GO:0003674,GO:0003824,GO:0004620,GO:0004806,GO:0005488,GO:0005509,GO:0005575,GO:0005576,GO:0005615,GO:0005622,GO:0005623,GO:0005737,GO:0006629,GO:0006643,GO:0006644,GO:0006664,GO:0006793,GO:0006796,GO:0006810,GO:0006869,GO:0006950,GO:0006952,GO:0006968,GO:0007275,GO:0007586,GO:0008150,GO:0008152,GO:0009056,GO:0009395,GO:0009605,GO:0009719,GO:0009725,GO:0009791,GO:0009987,GO:0009991,GO:…	3.1.1.3	ko:K14073,ko:K14074,ko:K14075	ko00561,ko01100,ko04972,ko04975,ko04977,map00561,map01100,map04972,map04975,map04977	M00098	R02250,R02687	RC00020,RC00037,RC00041,RC00094	ko00000,ko00001,ko00002,ko01000	-	-	-	Lipase
2	3	5	4	T/S	Metabolism	fucose-binding	G	GO:0003674,GO:0003824,GO:0004334,GO:0005575,GO:0005622,GO:0005623,GO:0005737,GO:0005829,GO:0006082,GO:0006520,GO:0006525,GO:0006527,GO:0006558,GO:0006559,GO:0006570,GO:0006572,GO:0006725,GO:0006807,GO:0008150,GO:0008152,GO:0009056,GO:0009063,GO:0009064,GO:0009065,GO:0009072,GO:0009074,GO:0009987,GO:0016054,GO:0016787,GO:0016822,GO:0016823,GO:0017144,GO:0019439,GO:0019752,GO:0042737,GO:0043436,GO:…	3.7.1.2	ko:K01555	ko00350,ko00643,ko01100,ko01120,map00350,map00643,map01100,map01120	M00044	R01364	RC00326,RC00446	ko00000,ko00001,ko00002,ko01000,ko04147	-	-	-	FAA_hydrolase,FAA_hydrolase_N
3	2	4	3	T/S	Information storage processing	positive regulation of DNA-directed DNA polymerase activity	L	GO:0000075,GO:0000076,GO:0000077,GO:0000166,GO:0000723,GO:0000724,GO:0000725,GO:0000731,GO:0000819,GO:0003674,GO:0003676,GO:0003677,GO:0005488,GO:0005515,GO:0005524,GO:0005575,GO:0005622,GO:0005623,GO:0005634,GO:0005654,GO:0005657,GO:0005663,GO:0005694,GO:0006139,GO:0006259,GO:0006260,GO:0006261,GO:0006271,GO:0006272,GO:0006275,GO:0006281,GO:0006283,GO:0006289,GO:0006296,GO:0006297,GO:0006301,GO:…	-	ko:K10755	ko03030,ko03420,ko03430,map03030,map03420,map03430	M00289,M00295	-	-	ko00000,ko00001,ko00002,ko03032,ko03036,ko03400	-	-	-	AAA,Rep_fac_C
5	2	3	4	T/S	Cellular processes signaling	Zinc finger, C3HC4 type (RING finger)	O	-	-	-	-	-	-	-	-	-	-	-	zf-C3HC4_3
2	8	1	3	T/S	Poorly characterized	F-box protein 38	S	GO:0005575,GO:0005622,GO:0005623,GO:0005634,GO:0005737,GO:0007275,GO:0007399,GO:0008150,GO:0009987,GO:0010720,GO:0010975,GO:0010976,GO:0022008,GO:0030154,GO:0031344,GO:0031346,GO:0032501,GO:0032502,GO:0043226,GO:0043227,GO:0043229,GO:0043231,GO:0044424,GO:0044464,GO:0045595,GO:0045597,GO:0045664,GO:0045666,GO:0048518,GO:0048522,GO:0048699,GO:0048731,GO:0048856,GO:0048869,GO:0050767,GO:0050769,GO:…	-	ko:K10313	-	-	-	-	ko00000,ko04121	-	-	-	F-box
4	3	3	3	T/S	Metabolism	structural-constituent-of-nuclear-pore	Q	GO:0001667,GO:0003674,GO:0005198,GO:0005575,GO:0005622,GO:0005623,GO:0005634,GO:0005635,GO:0005643,GO:0006403,GO:0006405,GO:0006406,GO:0006606,GO:0006611,GO:0006810,GO:0006886,GO:0006913,GO:0006928,GO:0006996,GO:0006997,GO:0006999,GO:0008104,GO:0008150,GO:0008152,GO:0009987,GO:0010467,GO:0010631,GO:0012505,GO:0015031,GO:0015833,GO:0015931,GO:0016032,GO:0016043,GO:0016477,GO:0017038,GO:0017056,GO:…	-	ko:K14311	ko03013,map03013	M00427	-	-	ko00000,ko00001,ko00002,ko03019	1.I.1	-	-	Nup188
6	2	3	1	T/S	Cellular processes signaling	YLP motif-containing protein 1	V	GO:0000122,GO:0000981,GO:0000982,GO:0001078,GO:0001227,GO:0003674,GO:0003700,GO:0005488,GO:0005515,GO:0005575,GO:0005622,GO:0005623,GO:0005634,GO:0005654,GO:0005737,GO:0005829,GO:0006355,GO:0006357,GO:0008150,GO:0008157,GO:0009889,GO:0009890,GO:0009892,GO:0010468,GO:0010556,GO:0010558,GO:0010605,GO:0010629,GO:0016604,GO:0016607,GO:0019219,GO:0019222,GO:0019899,GO:0019902,GO:0019903,GO:0031323,GO:…	-	ko:K17602	-	-	-	-	ko00000,ko01009	-	-	-	-
4	1	3	2	T/S	Metabolism	Zn pept	E	-	-	-	-	-	-	-	-	-	-	-	Peptidase_M14
1	5	3	3	T/S	Cellular processes signaling	laminin subunit	W	GO:0000003,GO:0000902,GO:0000904,GO:0001525,GO:0001568,GO:0001655,GO:0001657,GO:0001658,GO:0001667,GO:0001704,GO:0001706,GO:0001738,GO:0001755,GO:0001763,GO:0001764,GO:0001822,GO:0001823,GO:0001942,GO:0001944,GO:0002009,GO:0002252,GO:0002376,GO:0003158,GO:0003674,GO:0005102,GO:0005178,GO:0005198,GO:0005201,GO:0005488,GO:0005515,GO:0005575,GO:0005576,GO:0005604,GO:0005605,GO:0005608,GO:0005610,GO:…	-	ko:K06240	ko01100,ko04151,ko04510,ko04512,ko05145,ko05146,ko05165,ko05200,ko05222,map01100,map04151,map04510,map04512,map05145,map05146,map05165,map05200,map05222	-	-	-	ko00000,ko00001	-	-	-	Laminin_B,Laminin_EGF,Laminin_G_2,Laminin_I,Laminin_II,Laminin_N
3	3	3	1	T/S	Poorly characterized	BCL (B-Cell lymphoma); contains BH1, BH2 regions	S	-	-	ko:K15485	ko04137,ko05134,map04137,map05134	-	-	-	ko00000,ko00001	-	-	-	Bcl-2
2	3	2	3	T/S	Cellular processes signaling	Sidekick cell adhesion molecule	T	GO:0001654,GO:0001745,GO:0001754,GO:0003407,GO:0003674,GO:0005488,GO:0005515,GO:0005575,GO:0005623,GO:0005886,GO:0005887,GO:0007155,GO:0007156,GO:0007275,GO:0007399,GO:0007416,GO:0007423,GO:0007610,GO:0008150,GO:0009410,GO:0009653,GO:0009887,GO:0009987,GO:0010033,GO:0010243,GO:0010721,GO:0010842,GO:0010975,GO:0014070,GO:0016020,GO:0016021,GO:0016043,GO:0022008,GO:0022607,GO:0022610,GO:0030154,GO:…	-	ko:K16353	-	-	-	-	ko00000,ko04516	-	-	-	Ig_3,fn3
1	4	1	4	T/S	Metabolism	ketohexokinase-activity	G	GO:0003674,GO:0003824,GO:0004396,GO:0004454,GO:0005575,GO:0005622,GO:0005623,GO:0005634,GO:0005737,GO:0005829,GO:0005975,GO:0005996,GO:0006000,GO:0006001,GO:0006081,GO:0006082,GO:0006090,GO:0006091,GO:0006096,GO:0006109,GO:0006139,GO:0006163,GO:0006164,GO:0006165,GO:0006725,GO:0006732,GO:0006733,GO:0006753,GO:0006754,GO:0006757,GO:0006793,GO:0006796,GO:0006807,GO:0008150,GO:0008152,GO:0008865,GO:…	2.7.1.3	ko:K00846	ko00051,ko01100,ko01120,map00051,map01100,map01120	-	R00866,R03819	RC00002,RC00017,RC00608	ko00000,ko00001,ko01000,ko04147	-	-	-	PfkB
1	2	3	3	T/S	Poorly characterized	ZU5 domain	S	-	-	-	-	-	-	-	-	-	-	-	Death,LRR_8,ZU5
1	2	1	4	T/S	Cellular processes signaling	splicing factor, suppressor of white-apricot	A	GO:0000245,GO:0000375,GO:0000377,GO:0000380,GO:0000395,GO:0000398,GO:0006139,GO:0006376,GO:0006396,GO:0006397,GO:0006725,GO:0006807,GO:0008150,GO:0008152,GO:0008380,GO:0009892,GO:0009987,GO:0010467,GO:0010468,GO:0010605,GO:0010629,GO:0016043,GO:0016070,GO:0016071,GO:0019219,GO:0019222,GO:0022607,GO:0022613,GO:0022618,GO:0031323,GO:0031324,GO:0033119,GO:0034622,GO:0034641,GO:0043170,GO:0043484,GO:…	-	-	-	-	-	-	-	-	-	-	Surp
2	2	1	2	T/S	Cellular processes signaling	Bet1 golgi vesicular membrane trafficking protein	U	GO:0000139,GO:0000149,GO:0003674,GO:0005488,GO:0005515,GO:0005575,GO:0005622,GO:0005623,GO:0005737,GO:0005793,GO:0005794,GO:0005795,GO:0005801,GO:0006810,GO:0006888,GO:0006900,GO:0006901,GO:0006903,GO:0006906,GO:0006996,GO:0008150,GO:0009987,GO:0012505,GO:0016020,GO:0016021,GO:0016043,GO:0016050,GO:0016192,GO:0019905,GO:0022607,GO:0030133,GO:0031090,GO:0031201,GO:0031224,GO:0031410,GO:0031982,GO:…	-	ko:K08504	ko04130,map04130	-	-	-	ko00000,ko00001,ko04131	-	-	-	-
3	1	2	1	T/S	Cellular processes signaling	Mortality factor	B	GO:0000003,GO:0000118,GO:0000122,GO:0000123,GO:0000228,GO:0000414,GO:0000416,GO:0000724,GO:0000725,GO:0000785,GO:0000790,GO:0003006,GO:0003674,GO:0003682,GO:0005488,GO:0005515,GO:0005575,GO:0005622,GO:0005623,GO:0005634,GO:0005654,GO:0005694,GO:0006139,GO:0006259,GO:0006281,GO:0006302,GO:0006310,GO:0006325,GO:0006338,GO:0006342,GO:0006355,GO:0006357,GO:0006464,GO:0006473,GO:0006475,GO:0006476,GO:…	-	ko:K11339	-	-	-	-	ko00000,ko03036,ko03400	-	-	-	MRG,Tudor-knot
3	3	4	5	T/V	Cellular processes signaling	Gamma-tubulin complex is necessary for microtubule nucleation at the centrosome	Z	GO:0000003,GO:0000212,GO:0000226,GO:0000278,GO:0000280,GO:0000922,GO:0000923,GO:0000930,GO:0003674,GO:0005198,GO:0005200,GO:0005488,GO:0005515,GO:0005575,GO:0005622,GO:0005623,GO:0005737,GO:0005813,GO:0005814,GO:0005815,GO:0005819,GO:0005827,GO:0005829,GO:0005856,GO:0005874,GO:0005875,GO:0005876,GO:0006996,GO:0007010,GO:0007017,GO:0007020,GO:0007049,GO:0007051,GO:0007052,GO:0007098,GO:0007140,GO:…	-	ko:K16570	-	-	-	-	ko00000,ko03036,ko04147,ko04812	-	-	-	Spc97_Spc98
5	4	5	4	V/A	Cellular processes signaling	UreF	O	-	-	ko:K03188,ko:K16453	-	-	-	-	ko00000,ko03036	-	-	-	CALM_bind
2	5	4	5	V/A	Cellular processes signaling	Belongs to the peptidase C2 family	O	GO:0003674,GO:0003700,GO:0003824,GO:0004175,GO:0004197,GO:0004198,GO:0005575,GO:0005622,GO:0005623,GO:0005737,GO:0006355,GO:0006508,GO:0006807,GO:0007275,GO:0007399,GO:0008150,GO:0008152,GO:0008233,GO:0008234,GO:0009889,GO:0010468,GO:0010556,GO:0016787,GO:0019219,GO:0019222,GO:0019538,GO:0031323,GO:0031326,GO:0032501,GO:0032502,GO:0043170,GO:0044238,GO:0044424,GO:0044464,GO:0048731,GO:0048856,GO:…	-	ko:K08582	-	-	-	-	ko00000,ko01000,ko01002	-	-	-	Peptidase_C2
3	4	4	3	V/A	Metabolism	dodecenoyl-CoA-delta-isomerase-activity	I	GO:0003674,GO:0003824,GO:0004165,GO:0004300,GO:0005488,GO:0005515,GO:0005575,GO:0005622,GO:0005623,GO:0005737,GO:0005739,GO:0005759,GO:0006082,GO:0006629,GO:0006631,GO:0006635,GO:0008150,GO:0008152,GO:0009056,GO:0009062,GO:0009987,GO:0016042,GO:0016054,GO:0016829,GO:0016835,GO:0016836,GO:0016853,GO:0016860,GO:0016863,GO:0019395,GO:0019752,GO:0030258,GO:0031974,GO:0032787,GO:0034440,GO:0042802,GO:…	5.3.3.8	ko:K13238	ko00071,map00071	-	R04756	RC01078	ko00000,ko00001,ko01000	-	-	-	ECH_1
2	7	3	3	V/A	Cellular processes signaling	endopeptidase inhibitor activity	O	GO:0001654,GO:0007275,GO:0007423,GO:0008150,GO:0032501,GO:0032502,GO:0048513,GO:0048731,GO:0048856	-	-	-	-	-	-	-	-	-	-	A2M,A2M_N,A2M_N_2,A2M_comp,A2M_recep,Kazal_2,Methyltransf_FA,Thiol-ester_cl
1	6	4	3	V/A	Cellular processes signaling	positive regulation of ER to Golgi vesicle-mediated transport	T	GO:0000003,GO:0000139,GO:0000902,GO:0000904,GO:0001654,GO:0001675,GO:0002064,GO:0002088,GO:0002089,GO:0003006,GO:0003674,GO:0005096,GO:0005488,GO:0005515,GO:0005575,GO:0005622,GO:0005623,GO:0005634,GO:0005635,GO:0005737,GO:0005783,GO:0005789,GO:0005793,GO:0005794,GO:0006810,GO:0006888,GO:0006900,GO:0006901,GO:0006903,GO:0006996,GO:0007030,GO:0007275,GO:0007276,GO:0007281,GO:0007283,GO:0007286,GO:…	-	ko:K20372	-	-	-	-	ko00000,ko04131	-	-	-	RabGAP-TBC
3	2	2	4	V/A	Poorly characterized	positive regulation of amyloid-beta formation	S	GO:0001540,GO:0003674,GO:0005488,GO:0005575,GO:0005622,GO:0005623,GO:0005737,GO:0005794,GO:0005802,GO:0008150,GO:0009893,GO:0010604,GO:0012505,GO:0019222,GO:0030162,GO:0031323,GO:0031325,GO:0031984,GO:0033218,GO:0034248,GO:0034250,GO:0042277,GO:0043226,GO:0043227,GO:0043229,GO:0043231,GO:0044422,GO:0044424,GO:0044431,GO:0044444,GO:0044446,GO:0044464,GO:0048518,GO:0048522,GO:0050789,GO:0050794,GO:…	-	-	-	-	-	-	-	-	-	-	GSAP-16
5	1	2	5	V/A	Metabolism	major-facilitator-superfamily	G	-	-	-	-	-	-	-	-	-	-	-	MFS_5
1	1	1	4	V/A	Metabolism	Fumarylacetoacetase	G	GO:0001726,GO:0003674,GO:0005085,GO:0005488,GO:0005515,GO:0005575,GO:0005622,GO:0005623,GO:0005737,GO:0005794,GO:0006996,GO:0007010,GO:0008150,GO:0008360,GO:0009987,GO:0012505,GO:0016043,GO:0019899,GO:0022603,GO:0022604,GO:0022607,GO:0030027,GO:0030029,GO:0030030,GO:0030031,GO:0030036,GO:0031252,GO:0031267,GO:0042995,GO:0043087,GO:0043226,GO:0043227,GO:0043229,GO:0043231,GO:0044085,GO:0044424,GO:…	-	ko:K05724	-	-	-	-	ko00000	-	-	-	FYVE,PH,RhoGEF
2	1	1	3	V/A	Metabolism	Aldehyde-dehydrogenase-3-family,-member-A2	C	GO:0000302,GO:0001561,GO:0003674,GO:0003824,GO:0004028,GO:0004029,GO:0005488,GO:0005515,GO:0005575,GO:0005622,GO:0005623,GO:0005634,GO:0005737,GO:0005777,GO:0005778,GO:0005783,GO:0005789,GO:0005829,GO:0006066,GO:0006081,GO:0006082,GO:0006629,GO:0006631,GO:0006643,GO:0006665,GO:0006714,GO:0006720,GO:0006721,GO:0006807,GO:0006950,GO:0006979,GO:0007275,GO:0007399,GO:0007417,GO:0007422,GO:0008150,GO:…	1.2.1.3,1.2.1.5	ko:K00128,ko:K00129,ko:K04513	ko00010,ko00053,ko00071,ko00280,ko00310,ko00330,ko00340,ko00350,ko00360,ko00380,ko00410,ko00561,ko00620,ko00625,ko00903,ko00980,ko00981,ko00982,ko01100,ko01110,ko01120,ko01130,ko04011,ko04014,ko04015,ko04022,ko04024,ko04062,ko04071,ko04072,ko04144,ko04150,ko04270,ko04310,ko04350,ko04360,ko04510,ko04520,ko04530,ko04611,ko04621,ko04660,ko04670,ko04722,ko04810,ko04921,ko04972,ko05100,ko05130,ko05133…	M00135	R00264,R00631,R00710,R00711,R00904,R01752,R01986,R02536,R02537,R02549,R02678,R02695,R02697,R02940,R02957,R03283,R03300,R03302,R03869,R04065,R04506,R04882,R04883,R04888,R04889,R04891,R04892,R04903,R04996,R05050,R05237,R05238,R05286,R06366,R07104,R08146,R08282,R08283,R08307	RC00047,RC00071,RC00080,RC00186,RC00218,RC00242,RC00816,RC01500,RC01735	ko00000,ko00001,ko00002,ko01000,ko04031,ko04131,ko04147	-	-	-	Aldedh
2	2	2	1	V/A	Metabolism	Phytanoyl-CoA-dioxygenase-(PhyH)	I	-	-	-	-	-	-	-	-	-	-	-	PhyH
3	3	4	1	V/E	Cellular processes signaling	negative regulation of bile acid biosynthetic process	T	-	-	-	-	-	-	-	-	-	-	-	MAM
2	4	1	3	V/E	Cellular processes signaling	thioesterase binding	O	GO:0001817,GO:0002218,GO:0002221,GO:0002224,GO:0002253,GO:0002376,GO:0002682,GO:0002684,GO:0002697,GO:0002756,GO:0002757,GO:0002758,GO:0002764,GO:0002831,GO:0003674,GO:0003824,GO:0004842,GO:0005102,GO:0005126,GO:0005164,GO:0005488,GO:0005515,GO:0005575,GO:0005622,GO:0005623,GO:0005737,GO:0005739,GO:0005829,GO:0005886,GO:0005887,GO:0006355,GO:0006464,GO:0006508,GO:0006807,GO:0006915,GO:0007154,GO:…	2.3.2.27	ko:K03173,ko:K03174,ko:K09848	ko04010,ko04064,ko04071,ko04141,ko04210,ko04214,ko04217,ko04380,ko04620,ko04621,ko04622,ko04657,ko04668,ko04920,ko04932,ko05160,ko05165,ko05167,ko05168,ko05169,ko05200,ko05203,ko05222,map04010,map04064,map04071,map04141,map04210,map04214,map04217,map04380,map04620,map04621,map04622,map04657,map04668,map04920,map04932,map05160,map05165,map05167,map05168,map05169,map05200,map05203,map05222	-	-	-	ko00000,ko00001,ko01000,ko03019,ko04121	-	-	-	zf-TRAF
5	7	6	4	V/G	Poorly characterized	transmembrane transport	S	GO:0000322,GO:0000323,GO:0000324,GO:0000329,GO:0005575,GO:0005622,GO:0005623,GO:0005737,GO:0005739,GO:0005773,GO:0005774,GO:0016020,GO:0016021,GO:0031090,GO:0031224,GO:0043226,GO:0043227,GO:0043229,GO:0043231,GO:0044422,GO:0044424,GO:0044425,GO:0044437,GO:0044444,GO:0044446,GO:0044464,GO:0098588,GO:0098805,GO:0098852	-	ko:K08230	-	-	-	-	ko00000,ko02000	-	-	-	MFS_1
3	3	5	3	V/G	Poorly characterized	ubiquitin-protein transferase activity	S	GO:0000003,GO:0000209,GO:0001650,GO:0002682,GO:0002684,GO:0003674,GO:0003824,GO:0004842,GO:0005575,GO:0005622,GO:0005623,GO:0005634,GO:0005730,GO:0005737,GO:0005829,GO:0006464,GO:0006508,GO:0006511,GO:0006807,GO:0007276,GO:0007283,GO:0008150,GO:0008152,GO:0009056,GO:0009057,GO:0009966,GO:0009967,GO:0009968,GO:0009987,GO:0010646,GO:0010647,GO:0010648,GO:0016567,GO:0016740,GO:0019538,GO:0019787,GO:…	2.3.2.26	ko:K10614,ko:K10615	ko04120,map04120	-	-	-	ko00000,ko00001,ko01000,ko04121	-	-	-	HECT,RCC1
2	2	7	2	V/G	Cellular processes signaling	acrosome reaction	O	GO:0000003,GO:0000209,GO:0000226,GO:0000278,GO:0000281,GO:0000910,GO:0001578,GO:0001669,GO:0003674,GO:0003824,GO:0004842,GO:0005488,GO:0005515,GO:0005575,GO:0005622,GO:0005623,GO:0005737,GO:0005829,GO:0005856,GO:0006464,GO:0006807,GO:0006996,GO:0007010,GO:0007017,GO:0007049,GO:0007051,GO:0007338,GO:0007340,GO:0008092,GO:0008150,GO:0008152,GO:0009566,GO:0009987,GO:0012505,GO:0015630,GO:0015631,GO:…	2.3.2.27	ko:K12013	-	-	-	-	ko00000,ko01000,ko04121,ko04131	-	-	-	fn3,zf-B_box,zf-C3HC4
7	6	5	3	V/I	Poorly characterized	NAD(P)+ nucleosidase activity	S	-	2.4.99.20,3.2.2.6	ko:K01242,ko:K18152	ko00760,ko01100,ko04020,ko04640,ko04921,ko04970,ko04972,ko05169,map00760,map01100,map04020,map04640,map04921,map04970,map04972,map05169	-	R00102,R00119,R10629,R10630,R10631,R10632	RC00033,RC00485,RC03215,RC03216	ko00000,ko00001,ko00536,ko00537,ko01000,ko04090,ko04516	-	-	-	Rib_hydrolayse
3	5	4	2	V/I	Poorly characterized	Tetraspanin family	S	GO:0000003,GO:0001667,GO:0002064,GO:0002065,GO:0002066,GO:0003006,GO:0003674,GO:0005488,GO:0005515,GO:0005575,GO:0005623,GO:0005886,GO:0005887,GO:0006807,GO:0006928,GO:0007154,GO:0007165,GO:0007166,GO:0007276,GO:0007281,GO:0007292,GO:0007297,GO:0007298,GO:0008104,GO:0008150,GO:0008152,GO:0008593,GO:0009888,GO:0009966,GO:0009967,GO:0009986,GO:0009987,GO:0010467,GO:0010631,GO:0010646,GO:0010647,GO:…	-	ko:K17346	-	-	-	-	ko00000,ko04147	-	-	-	Tetraspannin
2	3	5	4	V/I	Poorly characterized	F-box only protein 36	S	-	-	ko:K10312	-	-	-	-	ko00000,ko04121	-	-	-	F-box-like
4	5	1	2	V/I	Cellular processes signaling	Peroxiredoxin 4	O	GO:0000003,GO:0001775,GO:0002252,GO:0002263,GO:0002274,GO:0002275,GO:0002283,GO:0002366,GO:0002376,GO:0002443,GO:0002444,GO:0002446,GO:0003006,GO:0003674,GO:0003824,GO:0004601,GO:0005488,GO:0005515,GO:0005575,GO:0005576,GO:0005615,GO:0005622,GO:0005623,GO:0005737,GO:0005783,GO:0005790,GO:0005829,GO:0006082,GO:0006457,GO:0006464,GO:0006468,GO:0006520,GO:0006575,GO:0006793,GO:0006796,GO:0006807,GO:…	1.11.1.15	ko:K03386	ko04214,map04214	-	-	-	ko00000,ko00001,ko01000,ko04147	-	-	-	1-cysPrx_C,AhpC-TSA
5	3	3	4	V/I	Cellular processes signaling	Solute carrier family 18, subfamily B, member 1	U	GO:0003674,GO:0005215,GO:0005575,GO:0005623,GO:0005886,GO:0005887,GO:0006810,GO:0008150,GO:0016020,GO:0016021,GO:0022857,GO:0031224,GO:0031226,GO:0044425,GO:0044459,GO:0044464,GO:0051179,GO:0051234,GO:0055085,GO:0071944	-	-	-	-	-	-	-	-	-	-	MFS_1
3	4	4	4	V/I	Cellular processes signaling	signal transduction involved in mitotic G2 DNA damage checkpoint	B	GO:0000003,GO:0000075,GO:0000077,GO:0000278,GO:0000280,GO:0000706,GO:0000723,GO:0000724,GO:0000725,GO:0000726,GO:0000729,GO:0000785,GO:0000956,GO:0001541,GO:0001666,GO:0001756,GO:0001775,GO:0001894,GO:0001895,GO:0001932,GO:0001934,GO:0002200,GO:0002327,GO:0002329,GO:0002331,GO:0002376,GO:0002377,GO:0002440,GO:0002520,GO:0002521,GO:0002562,GO:0002682,GO:0002683,GO:0002694,GO:0002695,GO:0003002,GO:…	2.7.11.1	ko:K04728	ko01524,ko03440,ko04064,ko04068,ko04110,ko04115,ko04210,ko04214,ko04218,ko05165,ko05166,ko05202,ko05206,map01524,map03440,map04064,map04068,map04110,map04115,map04210,map04214,map04218,map05165,map05166,map05202,map05206	M00295,M00691	-	-	ko00000,ko00001,ko00002,ko01000,ko01001,ko03032,ko03400	-	-	-	FAT,FATC,PI3_PI4_kinase,TAN
4	3	4	4	V/I	Cellular processes signaling	GKAP/Homer scaffold activity	T	GO:0003008,GO:0003674,GO:0005198,GO:0005488,GO:0005515,GO:0005575,GO:0005623,GO:0006996,GO:0007275,GO:0007399,GO:0007416,GO:0007528,GO:0007588,GO:0007610,GO:0007622,GO:0008150,GO:0009966,GO:0009987,GO:0010646,GO:0014069,GO:0016043,GO:0022607,GO:0023051,GO:0030111,GO:0030159,GO:0030160,GO:0030421,GO:0030424,GO:0031594,GO:0032279,GO:0032501,GO:0032502,GO:0032947,GO:0033267,GO:0040007,GO:0042995,GO:…	-	ko:K15009	ko04724,map04724	-	-	-	ko00000,ko00001	-	-	-	SAM_1
5	2	2	4	V/I	Cellular processes signaling	Rho GTPase binding	T	-	-	-	-	-	-	-	-	-	-	-	Drf_FH3,Drf_GBD,FH2
3	3	2	4	V/I	Cellular processes signaling	Major Vault Protein repeat	Z	-	-	ko:K17266	-	-	-	-	ko00000,ko04147	-	-	-	MVP_shoulder,Vault
5	4	3	1	V/I	Metabolism	acetolactate-synthase)-like	E	GO:0001501,GO:0005575,GO:0007275,GO:0008150,GO:0009653,GO:0009790,GO:0009792,GO:0009887,GO:0016020,GO:0032501,GO:0032502,GO:0043009,GO:0048513,GO:0048562,GO:0048568,GO:0048598,GO:0048701,GO:0048704,GO:0048705,GO:0048706,GO:0048731,GO:0048856,GO:1904888	-	ko:K11259	-	-	-	-	ko00000,ko01000	-	-	-	TPP_enzyme_C,TPP_enzyme_M,TPP_enzyme_N
2	2	3	3	V/I	Cellular processes signaling	cell division	T	GO:0000228,GO:0000775,GO:0000776,GO:0000777,GO:0000778,GO:0000779,GO:0000780,GO:0000793,GO:0000794,GO:0000981,GO:0003674,GO:0003700,GO:0005575,GO:0005622,GO:0005623,GO:0005634,GO:0005654,GO:0005694,GO:0006323,GO:0006325,GO:0006333,GO:0006334,GO:0006336,GO:0006338,GO:0006355,GO:0006357,GO:0006996,GO:0008150,GO:0009889,GO:0009987,GO:0010468,GO:0010556,GO:0016043,GO:0019219,GO:0019222,GO:0022607,GO:…	-	-	-	-	-	-	-	-	-	-	SANTA
3	5	1	3	V/I	Metabolism	metalloaminopeptidase-activity	E	GO:0001775,GO:0002252,GO:0002263,GO:0002274,GO:0002275,GO:0002283,GO:0002366,GO:0002376,GO:0002443,GO:0002444,GO:0002446,GO:0003008,GO:0003013,GO:0003674,GO:0003824,GO:0004177,GO:0005488,GO:0005575,GO:0005576,GO:0005615,GO:0005622,GO:0005623,GO:0005737,GO:0005793,GO:0005886,GO:0006508,GO:0006518,GO:0006725,GO:0006807,GO:0006810,GO:0006887,GO:0006955,GO:0007154,GO:0007165,GO:0007267,GO:0008015,GO:…	3.4.11.2	ko:K11140	ko00480,ko01100,ko04614,ko04640,map00480,map01100,map04614,map04640	-	R00899,R04951	RC00096,RC00141	ko00000,ko00001,ko01000,ko01002,ko04090,ko04131,ko04147	-	-	-	ERAP1_C,Peptidase_M1
3	3	4	2	V/I	Metabolism	identical-protein-binding	P	GO:0003674,GO:0005488,GO:0005515,GO:0005575,GO:0005622,GO:0005623,GO:0005737,GO:0005768,GO:0005769,GO:0005829,GO:0012505,GO:0019899,GO:0031410,GO:0031982,GO:0042802,GO:0042803,GO:0042826,GO:0043226,GO:0043227,GO:0043229,GO:0044424,GO:0044444,GO:0044464,GO:0046983,GO:0097708	-	-	-	-	-	-	-	-	-	-	Chorein_N
3	4	2	2	V/I	Metabolism	N,N-dimethylaniline-monooxygenase-activity	P	-	1.14.13.8	ko:K00485	ko00982,ko01120,map00982,map01120	-	R08266	RC02233	ko00000,ko00001,ko01000	-	-	-	FMO-like
2	5	1	2	V/I	Metabolism	glutathione-hydrolase-activity	E	GO:0000003,GO:0000048,GO:0000096,GO:0000097,GO:0002682,GO:0002951,GO:0003674,GO:0003824,GO:0005575,GO:0005576,GO:0005615,GO:0005622,GO:0005623,GO:0005737,GO:0005783,GO:0005886,GO:0005887,GO:0006082,GO:0006412,GO:0006508,GO:0006518,GO:0006520,GO:0006534,GO:0006536,GO:0006575,GO:0006629,GO:0006631,GO:0006690,GO:0006691,GO:0006749,GO:0006750,GO:0006751,GO:0006790,GO:0006805,GO:0006807,GO:0007276,GO:…	2.3.2.2,3.4.19.13,3.4.19.14	ko:K00681,ko:K18592	ko00430,ko00460,ko00480,ko00590,ko01100,map00430,map00460,map00480,map00590,map01100	-	R00494,R01262,R01687,R03867,R03916,R03970,R03971,R04935,R09875	RC00064,RC00090,RC00096	ko00000,ko00001,ko01000,ko01002,ko04090	-	-	-	G_glu_transpept
4	2	3	2	V/I	Information storage processing	Rab guanyl-nucleotide exchange factor activity	J	GO:0003674,GO:0005085,GO:0005088,GO:0005488,GO:0005515,GO:0005575,GO:0005622,GO:0005623,GO:0005737,GO:0005768,GO:0005829,GO:0008150,GO:0012505,GO:0017016,GO:0017112,GO:0017137,GO:0019899,GO:0022407,GO:0022409,GO:0030155,GO:0031267,GO:0031410,GO:0031982,GO:0043085,GO:0043087,GO:0043226,GO:0043227,GO:0043229,GO:0043231,GO:0043547,GO:0044093,GO:0044424,GO:0044444,GO:0044464,GO:0045785,GO:0048518,GO:…	-	ko:K17654	-	-	-	-	ko00000,ko01000,ko03029	-	-	-	Avl9,SPA
1	4	2	2	V/I	Metabolism	beta-glucuronidase-activity	G	GO:0000323,GO:0001775,GO:0002252,GO:0002263,GO:0002274,GO:0002275,GO:0002283,GO:0002366,GO:0002376,GO:0002443,GO:0002444,GO:0002446,GO:0003674,GO:0003824,GO:0004553,GO:0004566,GO:0005102,GO:0005488,GO:0005515,GO:0005575,GO:0005576,GO:0005615,GO:0005622,GO:0005623,GO:0005737,GO:0005764,GO:0005766,GO:0005773,GO:0005775,GO:0005975,GO:0006022,GO:0006026,GO:0006027,GO:0006082,GO:0006807,GO:0006810,GO:…	3.2.1.31	ko:K01195	ko00040,ko00531,ko00860,ko00944,ko00983,ko01100,ko01110,ko04142,map00040,map00531,map00860,map00944,map00983,map01100,map01110,map04142	M00014,M00076,M00077,M00078,M00129	R01478,R04979,R07818,R08127,R08260,R10830	RC00055,RC00171,RC00529,RC00530,RC00714,RC01251	ko00000,ko00001,ko00002,ko01000	-	-	-	Glyco_hydro_2,Glyco_hydro_2_C,Glyco_hydro_2_N
4	2	1	2	V/I	Poorly characterized	response to ionizing radiation	S	GO:0001558,GO:0001932,GO:0001934,GO:0005575,GO:0005622,GO:0005623,GO:0005634,GO:0005654,GO:0005737,GO:0005975,GO:0005996,GO:0006006,GO:0006915,GO:0006928,GO:0006950,GO:0006974,GO:0008150,GO:0008152,GO:0008219,GO:0008283,GO:0009314,GO:0009628,GO:0009893,GO:0009987,GO:0010212,GO:0010562,GO:0010604,GO:0012501,GO:0016477,GO:0019220,GO:0019222,GO:0019318,GO:0030307,GO:0031323,GO:0031325,GO:0031399,GO:…	-	-	-	-	-	-	-	-	-	-	-
2	4	2	2	V/I	Poorly characterized	deadenylation-dependent decapping of nuclear-transcribed mRNA	S	GO:0000288,GO:0000290,GO:0000291,GO:0000932,GO:0000956,GO:0002151,GO:0003674,GO:0003676,GO:0003723,GO:0003727,GO:0005488,GO:0005575,GO:0005622,GO:0005623,GO:0005634,GO:0005654,GO:0005737,GO:0005829,GO:0006139,GO:0006401,GO:0006402,GO:0006417,GO:0006725,GO:0006807,GO:0006996,GO:0007275,GO:0007568,GO:0008150,GO:0008152,GO:0008187,GO:0008266,GO:0008340,GO:0008582,GO:0009056,GO:0009057,GO:0009889,GO:…	-	ko:K12617	ko03018,map03018	M00395	-	-	ko00000,ko00001,ko00002,ko03019	-	-	-	PAT1
2	3	2	2	V/I	Information storage processing	snoRNA binding	A	GO:0003674,GO:0003676,GO:0003723,GO:0005488,GO:0005575,GO:0005622,GO:0005623,GO:0005634,GO:0005635,GO:0005654,GO:0005730,GO:0006139,GO:0006364,GO:0006396,GO:0006725,GO:0006807,GO:0008150,GO:0008152,GO:0009987,GO:0010467,GO:0012505,GO:0016020,GO:0016070,GO:0016072,GO:0022613,GO:0030490,GO:0030515,GO:0030684,GO:0030686,GO:0031090,GO:0031965,GO:0031967,GO:0031974,GO:0031975,GO:0031981,GO:0032040,GO:…	-	ko:K14556	ko03008,map03008	-	-	-	ko00000,ko00001,ko03009	-	-	-	Utp12,WD40
1	4	2	1	V/I	Poorly characterized	inter-alpha-trypsin inhibitor heavy chain	S	-	-	-	-	-	-	-	-	-	-	-	ITI_HC_C,VIT,VWA
2	1	2	2	V/I	Poorly characterized	Sfi1 spindle body protein	S	-	-	-	-	-	-	-	-	-	-	-	Sfi1
2	3	3	2	V/I	Metabolism	succinate-hydroxymethylglutarate-CoA-transferase-activity	I	GO:0003674,GO:0003824,GO:0005575,GO:0005622,GO:0005623,GO:0005737,GO:0005739,GO:0008410,GO:0016740,GO:0016782,GO:0043226,GO:0043227,GO:0043229,GO:0043231,GO:0044424,GO:0044444,GO:0044464,GO:0047369	2.8.3.13	ko:K18703	-	-	-	-	ko00000,ko01000	-	-	-	CoA_transf_3
4	1	1	1	V/I	Metabolism	endocytosis	G	-	-	ko:K20051	-	-	-	-	ko00000,ko04131	-	-	-	CUB,I-set,Ldl_recept_b,Trypsin
1	1	1	1	V/I	Metabolism	Ion-transport-protein	P	-	-	-	-	-	-	-	-	-	-	-	Ank_2,Ank_3,Ank_4,Ion_trans
3	5	2	4	V/L	Metabolism	3-hydroxyacyl-CoA-dehydrogenase-activity	I	GO:0002791,GO:0002792,GO:0003674,GO:0003824,GO:0003857,GO:0005575,GO:0005622,GO:0005623,GO:0005634,GO:0005654,GO:0005737,GO:0005739,GO:0005759,GO:0006082,GO:0006629,GO:0006631,GO:0006635,GO:0008150,GO:0008152,GO:0009056,GO:0009062,GO:0009719,GO:0009725,GO:0009987,GO:0010033,GO:0010243,GO:0010646,GO:0010648,GO:0010817,GO:0014823,GO:0016042,GO:0016054,GO:0016491,GO:0016614,GO:0016616,GO:0019395,GO:…	1.1.1.35	ko:K00022	ko00062,ko00071,ko00280,ko00281,ko00310,ko00380,ko00650,ko00930,ko01100,ko01110,ko01120,ko01130,ko01212,map00062,map00071,map00280,map00281,map00310,map00380,map00650,map00930,map01100,map01110,map01120,map01130,map01212	M00032,M00085,M00087	R01778,R01975,R04203,R04737,R04739,R04741,R04743,R04745,R04748,R05066,R06941,R08094	RC00029,RC00099,RC00103,RC00117,RC00241,RC00525	ko00000,ko00001,ko00002,ko01000	-	-	-	3HCDH,3HCDH_N
5	6	1	2	V/L	Cellular processes signaling	G-protein coupled receptor activity	T	-	-	-	-	-	-	-	-	-	-	-	CUB,SRCR,Sushi,WSC
3	2	4	2	V/L	Cellular processes signaling	Domain first found in C1r, C1s, uEGF, and bone morphogenetic protein.	O	-	-	ko:K20049	-	-	-	-	ko00000,ko04131	-	-	-	CUB,Lectin_C,fn3
3	1	5	2	V/L	Information storage processing	bile acid:sodium symporter activity	J	-	-	ko:K14342	ko04976,map04976	-	-	-	ko00000,ko00001,ko02000	2.A.28.1.2	-	-	SBF
1	4	3	2	V/L	Cellular processes signaling	Mitogen-activated protein kinase kinase kinase	T	GO:0000003,GO:0000165,GO:0000166,GO:0000186,GO:0000187,GO:0000287,GO:0000302,GO:0001932,GO:0001934,GO:0002225,GO:0002376,GO:0002682,GO:0002684,GO:0002697,GO:0002699,GO:0002700,GO:0002702,GO:0002759,GO:0002760,GO:0002784,GO:0002831,GO:0002833,GO:0002920,GO:0002922,GO:0003674,GO:0003824,GO:0004672,GO:0004674,GO:0004709,GO:0005488,GO:0005515,GO:0005524,GO:0005575,GO:0005622,GO:0005623,GO:0005737,GO:…	2.7.11.25	ko:K04426,ko:K13986	ko01524,ko04010,ko04013,ko04071,ko04141,ko04210,ko04214,ko04530,ko04668,ko04714,ko04722,ko04932,ko05014,ko05418,map01524,map04010,map04013,map04071,map04141,map04210,map04214,map04530,map04668,map04714,map04722,map04932,map05014,map05418	M00688,M00689	-	-	ko00000,ko00001,ko00002,ko01000,ko01001	-	-	-	DUF4071,Pkinase
2	1	3	1	V/L	Poorly characterized	Putative transmembrane family 234	S	-	-	-	-	-	-	-	-	-	-	-	TMEM234
7	2	4	2	V/M	Poorly characterized	Translocase of the Inner Mitochondrial membrane 29	S	-	-	ko:K15720	-	-	-	-	ko00000,ko01000	-	-	-	Tim29
3	1	1	3	V/M	Cellular processes signaling	Ral guanyl-nucleotide exchange factor activity	T	GO:0003674,GO:0005085,GO:0005088,GO:0005488,GO:0005515,GO:0005575,GO:0005622,GO:0005623,GO:0005737,GO:0005829,GO:0006807,GO:0006810,GO:0007034,GO:0007041,GO:0008150,GO:0008152,GO:0008333,GO:0009056,GO:0009057,GO:0009987,GO:0016192,GO:0017016,GO:0017112,GO:0017137,GO:0019538,GO:0019899,GO:0030163,GO:0031267,GO:0043170,GO:0044237,GO:0044238,GO:0044248,GO:0044257,GO:0044260,GO:0044265,GO:0044267,GO:…	-	ko:K20162	-	-	-	-	ko00000,ko04131	-	-	-	DENN,uDENN
4	2	3	1	V/T	Metabolism	It-is-involved-in-the-biological-process-described-with-plasma-membrane-organization	I	GO:0003674,GO:0005488,GO:0005543,GO:0005575,GO:0005622,GO:0005623,GO:0005737,GO:0005829,GO:0005856,GO:0006996,GO:0007010,GO:0007015,GO:0007154,GO:0007165,GO:0007166,GO:0007167,GO:0007169,GO:0008064,GO:0008150,GO:0008286,GO:0008289,GO:0009719,GO:0009725,GO:0009987,GO:0010033,GO:0010243,GO:0010638,GO:0015629,GO:0016043,GO:0022607,GO:0023052,GO:0030029,GO:0030030,GO:0030031,GO:0030036,GO:0030832,GO:…	-	ko:K05627	ko04520,ko04810,map04520,map04810	-	-	-	ko00000,ko00001,ko04131	-	-	-	IMD,SH3_9
3	3	1	2	V/T	Cellular processes signaling	Transferrin	W	GO:0003674,GO:0005047,GO:0005488,GO:0005575,GO:0005576,GO:0005622,GO:0005623,GO:0005737,GO:0005783,GO:0005785,GO:0005789,GO:0005791,GO:0012505,GO:0016020,GO:0030867,GO:0031090,GO:0031984,GO:0032991,GO:0042175,GO:0043021,GO:0043226,GO:0043227,GO:0043229,GO:0043231,GO:0044422,GO:0044424,GO:0044425,GO:0044432,GO:0044444,GO:0044446,GO:0044464,GO:0044877,GO:0098588,GO:0098796,GO:0098827	-	ko:K06569	-	-	-	-	ko00000,ko04090	-	-	-	Transferrin
5	4	5	6	W/L	Poorly characterized	cell differentiation	S	-	2.7.10.1	ko:K05093,ko:K05127,ko:K06491,ko:K17341	ko01521,ko04010,ko04014,ko04015,ko04144,ko04151,ko04514,ko04550,ko04810,ko05020,ko05200,ko05215,ko05226,ko05230,map01521,map04010,map04014,map04015,map04144,map04151,map04514,map04550,map04810,map05020,map05200,map05215,map05226,map05230	-	-	-	ko00000,ko00001,ko00536,ko00537,ko01000,ko01001,ko01020,ko04050,ko04090,ko04131,ko04147,ko04516	-	-	-	C2-set_2,Ig_3
3	2	6	2	W/R	Metabolism	transmembrane-transporter-activity	E	-	-	ko:K06515	ko05231,map05231	-	-	-	ko00000,ko00001,ko02000,ko04090	2.A.92.1.1	-	-	Choline_transpo
5	6	3	1	Y/F	Poorly characterized	Si ch211-183d21.1	S	-	-	-	-	-	-	-	-	-	-	-	-
3	3	2	3	Y/F	Metabolism	glutathione-hydrolase-activity	E	GO:0000003,GO:0000048,GO:0000096,GO:0000097,GO:0002682,GO:0002951,GO:0003674,GO:0003824,GO:0005575,GO:0005576,GO:0005615,GO:0005622,GO:0005623,GO:0005737,GO:0005783,GO:0005886,GO:0005887,GO:0006082,GO:0006412,GO:0006508,GO:0006518,GO:0006520,GO:0006534,GO:0006536,GO:0006575,GO:0006629,GO:0006631,GO:0006690,GO:0006691,GO:0006749,GO:0006750,GO:0006751,GO:0006790,GO:0006805,GO:0006807,GO:0007276,GO:…	2.3.2.2,3.4.19.13,3.4.19.14	ko:K00681,ko:K18592	ko00430,ko00460,ko00480,ko00590,ko01100,map00430,map00460,map00480,map00590,map01100	-	R00494,R01262,R01687,R03867,R03916,R03970,R03971,R04935,R09875	RC00064,RC00090,RC00096	ko00000,ko00001,ko01000,ko01002,ko04090	-	-	-	G_glu_transpept
2	1	2	4	Y/F	Poorly characterized	brambleberry-like	S	GO:0000003,GO:0000278,GO:0000741,GO:0006996,GO:0006997,GO:0006998,GO:0007049,GO:0007084,GO:0007338,GO:0007344,GO:0008150,GO:0009566,GO:0009987,GO:0010256,GO:0016043,GO:0019953,GO:0022402,GO:0022414,GO:0031468,GO:0044703,GO:0048284,GO:0051704,GO:0061024,GO:0061025,GO:0061472,GO:0071840,GO:0090174,GO:1903047	-	-	-	-	-	-	-	-	-	-	-
2	2	1	2	Y/F	Metabolism	cytochrome-P450	Q	GO:0000003,GO:0001101,GO:0001503,GO:0001523,GO:0001558,GO:0001890,GO:0001893,GO:0001972,GO:0002237,GO:0002376,GO:0003006,GO:0003674,GO:0003824,GO:0004497,GO:0004498,GO:0005488,GO:0005501,GO:0005502,GO:0005503,GO:0005575,GO:0005622,GO:0005623,GO:0005737,GO:0005739,GO:0005740,GO:0005741,GO:0005759,GO:0006066,GO:0006081,GO:0006082,GO:0006629,GO:0006694,GO:0006699,GO:0006706,GO:0006720,GO:0006721,GO:…	1.14.15.15,1.14.15.18	ko:K00488,ko:K07438,ko:K17951	ko00100,ko00120,ko01100,ko03320,ko04979,ko05152,map00100,map00120,map01100,map03320,map04979,map05152	M00103,M00104	R03610,R04806,R04807,R08505,R08758,R08759,R08760,R08761,R11142,R11324	RC00099,RC00242,RC00723,RC01216,RC03368	ko00000,ko00001,ko00002,ko00199,ko01000	-	-	-	p450
3	1	2	1	Y/H	Metabolism	beta-D-xylosidase	G	-	3.2.1.21	ko:K05349	ko00460,ko00500,ko00940,ko01100,ko01110,map00460,map00500,map00940,map01100,map01110	-	R00026,R02558,R02887,R02985,R03527,R04949,R04998,R10035,R10039,R10040	RC00049,RC00059,RC00171,RC00262,RC00397,RC00451,RC00714,RC00746,RC01248	ko00000,ko00001,ko01000	-	GH3	-	Fn3-like,Glyco_hydro_3,Glyco_hydro_3_C
6	4	2	5	Y/N	Metabolism	N-acetyl-D-glucosamine-kinase	G	GO:0003674,GO:0003824,GO:0005575,GO:0005576,GO:0005615,GO:0005622,GO:0005623,GO:0005737,GO:0005829,GO:0005975,GO:0006040,GO:0006044,GO:0006047,GO:0006048,GO:0006050,GO:0006051,GO:0006054,GO:0006082,GO:0006139,GO:0006725,GO:0006793,GO:0006796,GO:0006807,GO:0008150,GO:0008152,GO:0009056,GO:0009058,GO:0009225,GO:0009226,GO:0009384,GO:0009987,GO:0016054,GO:0016301,GO:0016310,GO:0016740,GO:0016772,GO:…	2.7.1.59,3.4.21.108	ko:K00884,ko:K08669	ko00520,ko01100,ko04210,ko04214,ko04215,ko05012,map00520,map01100,map04210,map04214,map04215,map05012	-	R01201	RC00002,RC00017	ko00000,ko00001,ko01000,ko01002,ko03110	-	-	-	BcrAD_BadFG
3	4	6	3	Y/S	Poorly characterized	Phytochelatin synthase	S	-	-	-	-	-	-	-	-	-	-	-	Phytochelatin
5	2	3	2	Y/S	Poorly characterized	motile cilium assembly	S	GO:0000226,GO:0001578,GO:0003341,GO:0006928,GO:0006996,GO:0007010,GO:0007017,GO:0007018,GO:0007275,GO:0007368,GO:0007389,GO:0007507,GO:0008150,GO:0009799,GO:0009855,GO:0009987,GO:0016043,GO:0022607,GO:0030030,GO:0030031,GO:0032501,GO:0032502,GO:0034622,GO:0035082,GO:0043933,GO:0044085,GO:0044458,GO:0044782,GO:0048513,GO:0048731,GO:0048856,GO:0060271,GO:0065003,GO:0070286,GO:0070925,GO:0071840,GO:…	-	ko:K19752	-	-	-	-	ko00000,ko04812	-	-	-	DUF4471

## Sheet: SI.Tab. 2 TAG-lipase
3	Location	Species	contig_ID	Trinity_ID	Amino acid Sequence	BLAST_p result		kDa	Length
4	Subarctic	S. droebachiensis	PS_sdroe_contig_0022206	TRINITY_DN1611_c0_g1_i1.p1 TRINITY_DN1611_c0_g1~~TRINITY_DN1611_c0_g1_i1.p1 ORF type:5prime_partial (-),score=98.30 len:500 TRINITY_DN1611_c0_g1_i1:818-2320(-)	DSSTIVVGANRKLRNMWYLAILLCATLVSGREVCYDQLGCFVSDEAPFYHADDRPVDYLPDTRDELGTSFKLRTRDLQGGYQELSTYDSDTIATSDFKPWKKTKVIIHGFVKGSDVDWMEDMTNELLIEGDYNVITIDWRPGVIRNEYDEAVGNVRVVGAEVALLFNMIQSIQAVGPSTFHVIAHSLGAHVAGIAGAIVPNIGRISGLDPAGPYFDESDPRVRLDASDALFVDVIHTDTDPLYKLGMGMYSSTGHVDFFPNSGREQPGCDMRIIGSIIAKGRIWGGVIDYIACNHIRAAYLFMDSINSGECPYLAFHCTREWEDYNEGLCFEDTPTAQMGWLADKYAPDEGVKELVYQQNTLDSAPYCGFQYRFEVEIDDGRKAEMFKGKMTISLVGDN…	pancreatic triacylglycerol lipase [Strongylocentrotus purpuratus]	Strongylocentrotus purpuratus	56.46	501
5	Subarctic	S. droebachiensis	PS_sdroe_contig_0022207	TRINITY_DN1611_c0_g1_i2.p1 TRINITY_DN1611_c0_g1~~TRINITY_DN1611_c0_g1_i2.p1 ORF type:5prime_partial (-),score=98.30 len:500 TRINITY_DN1611_c0_g1_i2:850-2352(-)	DSSTIVVGANRKLRNMWYLAILLCATLVSGREVCYDQLGCFVSDEAPFYHADDRPVDYLPDTRDELGTSFKLRTRDLQGGYQELSTYDSDTIATSDFKPWKKTKVIIHGFVKGSDVDWMEDMTNELLIEGDYNVITIDWRPGVIRNEYDEAVGNVRVVGAEVALLFNMIQSIQAVGPSTFHVIAHSLGAHVAGIAGAIVPNIGRISGLDPAGPYFDESDPRVRLDASDALFVDVIHTDTDPLYKLGMGMYSSTGHVDFFPNSGREQPGCDMRIIGSIIAKGRIWGGVIDYIACNHIRAAYLFMDSINSGECPYLAFHCTREWEDYNEGLCFEDTPTAQMGWLADKYAPDEGVKELVYQQNTLDSAPYCGFQYRFEVEIDDGRKAEMFKGKMTISLVGDN…	pancreatic triacylglycerol lipase [Strongylocentrotus purpuratus]	Strongylocentrotus purpuratus	56.46	501
6	Subarctic	S. pallidus	PS_spall_contig_0052257	TRINITY_DN28196_c0_g1_i18.p1 TRINITY_DN28196_c0_g1~~TRINITY_DN28196_c0_g1_i18.p1 ORF type:5prime_partial (-),score=93.72 len:491 TRINITY_DN28196_c0_g1_i18:825-2300(-)	VVGANRKLRNMWYLAILLCATLVSGREVCYDQLGCFVSDEAPFYHADDRPVDYLPDTRDELGTSFKLRTRDLQGGYQELSTYDSDTIATSDFKPWKKTKVIIHGFVKGSDVDWMEDMTNELLIEGDYNVITIDWRPGVIRNEYDEAVGNVRVVGAEVALLLNMVQSIQAVGPTTFHIIAHSLGAHVAGIAGAIIPNIGRISGLDPAGPYFDESDPRVRLDASDALFVDIIHTDTDPLYKLGMGMYSSTGHVDFFPNGGREQPGCDVRIIGSIIAKGRIWGGVIDYIACNHIRAAYLFMDSINSGECPYLAFRCTREWEDYNEGLCFEDTPTAHMGWLADQDAPEEGVYQLNTLDSAPYCGFQYRFEVQIDDGRKAEMFKGKMTISLVGDNGQSEEIPLS…	pancreatic triacylglycerol lipase [Strongylocentrotus purpuratus]	Strongylocentrotus purpuratus	55.38	492
7	Subarctic	S. pallidus	PS_spall_contig_0052259	TRINITY_DN28196_c0_g1_i2.p1 TRINITY_DN28196_c0_g1~~TRINITY_DN28196_c0_g1_i2.p1 ORF type:5prime_partial (-),score=95.47 len:491 TRINITY_DN28196_c0_g1_i2:825-2300(-)	VVGANRKLRNMWYLAILLCATLVSGREVCYDQLGCFVSDEAPFYHADDRPVDYLPDTRDELGTSFKLRTRDLQGGYQELSTYDSDTIATSDFKPWKKTKVIIHGFVKGSDVDWMEDMTNELLIEGDYNVITIDWRPGVIRNEYDEAVGNVRVVGAEVALLLNMIQSIQAVGPGTFHVIAHSLGAHVAGIAGAIIPNIGRISGLDPAGPYFDESDPRVRLDASDALFVDIIHTDTDPLYKLGMGMYSSTGHVDFFPNGGREQPGCDVRIIGSIIAKGRIWGGVIDYIACNHIRAAYLFMDSINSGECPYLAFRCTREWEDYNEGLCFEDTPTAHMGWLADQDAPEEGVYQLNTLDSAPYCGFQYRFEVQIDDGRKAEMFKGKMTISLVGDNGQSEEIPLS…	pancreatic triacylglycerol lipase [Strongylocentrotus purpuratus]	Strongylocentrotus purpuratus	55.34	492
8	Subarctic	S. pallidus	PS_spall_contig_0052260	TRINITY_DN28196_c0_g1_i3.p1 TRINITY_DN28196_c0_g1~~TRINITY_DN28196_c0_g1_i3.p1 ORF type:5prime_partial (-),score=95.47 len:491 TRINITY_DN28196_c0_g1_i3:786-2261(-)	VVGANRKLRNMWYLAILLCATLVSGREVCYDQLGCFVSDEAPFYHADDRPVDYLPDTRDELGTSFKLRTRDLQGGYQELSTYDSDTIATSDFKPWKKTKVIIHGFVKGSDVDWMEDMTNELLIEGDYNVITIDWRPGVIRNEYDEAVGNVRVVGAEVALLLNMIQSIQAVGPGTFHVIAHSLGAHVAGIAGAIIPNIGRISGLDPAGPYFDESDPRVRLDASDALFVDIIHTDTDPLYKLGMGMYSSTGHVDFFPNGGREQPGCDVRIIGSIIAKGRIWGGVIDYIACNHIRAAYLFMDSINSGECPYLAFRCTREWEDYNEGLCFEDTPTAHMGWLADQDAPEEGVYQLNTLDSAPYCGFQYRFEVQIDDGRKAEMFKGKMTISLVGDNGQSEEIPLS…	pancreatic triacylglycerol lipase [Strongylocentrotus purpuratus]	Strongylocentrotus purpuratus	55.34	492
9	Arctic	S. droebachiensis	SW_sdroe_contig_0001078	TRINITY_DN1028_c0_g1_i1.p1 TRINITY_DN1028_c0_g1~~TRINITY_DN1028_c0_g1_i1.p1 ORF type:5prime_partial (-),score=90.66 len:507 TRINITY_DN1028_c0_g1_i1:832-2355(-)	KTCLSLNDSSTIVVGANRKLRNMWYLAILLCATLVSGREVCYDQLGCFVSDEAPFYHADDRPVDYLPDTRDELGTSFKLRTRDLQGGYQELSTYDSDTIATSDFKPWKKTKVIIHGFVKGSDVDWMEDMTNELLIEGDYNVITIDWRPGVIRNEYDEAVGNVRVVGAEVALLFNMIQSIQAVGPSTFHVIAHSLGAHVAGIAGAIIPNISRITGLDPAGPYFDESDPRVRLDASDALFVDVIHTDTDPLYKLGMGMYSSTGHVDFFPNSGREQPGCDVRIIGSIIAKGRIWGGVIDYIACNHIRAVYLFMDSINSGECPYLAFHCTREWEDYNEGLCFEDTPTAQMGWLADKYAPDEGVKELVYQQNTLDSAPYCGFQYRFEVEIDDGRKAEMFKGKMT…	pancreatic triacylglycerol lipase [Strongylocentrotus purpuratus]	Strongylocentrotus purpuratus	57.28	508
10	Arctic	S. droebachiensis	SW_sdroe_contig_0001079	TRINITY_DN1028_c0_g1_i2.p1 TRINITY_DN1028_c0_g1~~TRINITY_DN1028_c0_g1_i2.p1 ORF type:5prime_partial (-),score=92.26 len:507 TRINITY_DN1028_c0_g1_i2:257-1780(-)	KTCLSLNDSSTIVVGANRKLRNMWYLAILLCATLVSGREVCYDQLGCFVSDEAPFYDADDRPVDYLPDTRDELGTSFKLRTRDLQGGYQELSTYDSDTIATSDFKPWKKTKVIIHGFVKGSDVDWMGNMTNELLIEDDYNVITIDWRPGVIRNEYDEAVGNVRVVGAEVALLFNMIQSIQAVGPSTFHVIAHSLGAHVAGIAGAIIPNISRITGLDPAGPYFDESDPRVRLDASDALFVDVIHTDTDPLYKLGMGMYSSTGHVDFFPNSGREQPGCDVRIIGSIIAKGRIWGGVIDYIACNHIRAVYLFMDSINSGECPYLAFHCTREWEDYNEGLCFEDTPTAQMGWLADKYAPDEGVKELVYQQNTLDSAPYCGFQYRFEVEIDDGRKAEMFKGKMT…	pancreatic triacylglycerol lipase [Strongylocentrotus purpuratus]	Strongylocentrotus purpuratus	57.24	508
11	Arctic	S. droebachiensis	SW_sdroe_contig_0001080	TRINITY_DN1028_c0_g1_i3.p1 TRINITY_DN1028_c0_g1~~TRINITY_DN1028_c0_g1_i3.p1 ORF type:5prime_partial (-),score=93.64 len:507 TRINITY_DN1028_c0_g1_i3:845-2368(-)	KTCLSLNDSSTIVVGANRKLRNMWYLAILLCATLVSGREVCYDQLGCFVSDEAPFYHADDRPVDYLPDTRDELGTSFKLRTRDLQGGYQELSTYDSDTIATSDFKPWKKTKVIIHGFVKGSDVDWMEDMTNELLIEGDYNVITIDWRPGVIRNEYDEAVGNVRVVGAEVALLFNMIQSIQAVGPSTFHVIAHSLGAHVAGIAGAIIPNISRITGLDPAGPYFDESDPRVRLDASDALFVDVIHTDTDPLYKLGMGMYSSTGHVDFFPNSGREQPGCDVRIIGSIIAKGRIWGGVIDYIACNHIRAAYLFMDSINSGECPYLAFHCTREWEDYNEGLCFEDTPTAQMGWLADKYAPDEGVKELVYQQNTLDSAPYCGFQYRFEVEIDDGRKAEMFKGKMT…	pancreatic triacylglycerol lipase [Strongylocentrotus purpuratus]	Strongylocentrotus purpuratus	57.25	508
12	Arctic	S. pallidus	WS_spall_contig_0029444	TRINITY_DN178_c0_g1_i11.p1 TRINITY_DN178_c0_g1~~TRINITY_DN178_c0_g1_i11.p1 ORF type:complete (-),score=99.58 len:507 TRINITY_DN178_c0_g1_i11:864-2387(-)	MTCLSLNDSSTIVVGANRKLRNMWYLAILLCATLVSGREVCYDQLGCFVSDEAPFYDADDRPVDYLPDTRDELGTSFKLRTRDLQGGYQELSTYDSDTIATSDFKPWKKTKVIIHGFVKGSDVDWMEDMTNELLIEDDYNVITIDWRPGVIRNEYDEAVGNVRVVGAEVALLLNMVQSIQAVGPSTFHVIAHSLGAHVAGIAGAIIPNIGRITGLDPAGPYFDESDPRVRLDASDALFVDVIHTDTDPLYKLGMGMYSSTGHVDFFPNGGREQPGCDVRIIGSIIAHGRIWGGVIDYIACNHIRAVYLFMDSINSGECPYLAFQCTREWEDYNEGLCFEDTPTAQMGWLADQYAPDEGVKELVYQQNTLDSAPYCGFQYRFEVEIDDGRKAEMFKGKMT…	pancreatic triacylglycerol lipase [Strongylocentrotus purpuratus]	Strongylocentrotus purpuratus	57.18	508
13	Arctic	S. pallidus	WS_spall_contig_0029446	TRINITY_DN178_c0_g1_i16.p1 TRINITY_DN178_c0_g1~~TRINITY_DN178_c0_g1_i16.p1 ORF type:complete (-),score=99.58 len:507 TRINITY_DN178_c0_g1_i16:884-2407(-)	MTCLSLNDSSTIVVGANRKLRNMWYLAILLCATLVSGREVCYDQLGCFVSDEAPFYDADDRPVDYLPDTRDELGTSFKLRTRDLQGGYQELSTYDSDTIATSDFKPWKKTKVIIHGFVKGSDVDWMEDMTNELLIEDDYNVITIDWRPGVIRNEYDEAVGNVRVVGAEVALLLNMVQSIQAVGPSTFHVIAHSLGAHVAGIAGAIIPNIGRITGLDPAGPYFDESDPRVRLDASDALFVDVIHTDTDPLYKLGMGMYSSTGHVDFFPNGGREQPGCDVRIIGSIIAHGRIWGGVIDYIACNHIRAVYLFMDSINSGECPYLAFQCTREWEDYNEGLCFEDTPTAQMGWLADQYAPDEGVKELVYQQNTLDSAPYCGFQYRFEVEIDDGRKAEMFKGKMT…	pancreatic triacylglycerol lipase [Strongylocentrotus purpuratus]	Strongylocentrotus purpuratus	57.18	508
14	Arctic	S. pallidus	WS_spall_contig_0029447	TRINITY_DN178_c0_g1_i18.p1 TRINITY_DN178_c0_g1~~TRINITY_DN178_c0_g1_i18.p1 ORF type:complete (-),score=97.94 len:507 TRINITY_DN178_c0_g1_i18:828-2351(-)	MTCLSLNDSSTIVVGANRKLRNMWYLAILLCATLVSGREVCYDQLGCFVSDEAPFYHADDRPVDYLPDTRDELGTSFKLRTRDLQGGYQELSTYDSDTIATSNFKPWKKTKVIIHGFVKGSDVDWMEDMTNELLIEDDYNVITIDWRPGVIRNEYDEAVGNVRVVGAEVALLLNMVQSIQAVGPSTFHVIAHSLGAHVAGIAGAIIPNIGRITGLDPAGPYFDESDPRVRLDASDALFVDVIHTDTDPLYKLGMGMYSSTGHVDFFPNGGREQPGCDVRIIGSIIAHGRIWGGVIDYIACNHIRAVYLFMDSINSGECPYLAFQCTREWEDYNEGLCFEDTPTAQMGWLADQYAPDEGVKELVYQQNTLDSAPYCGFQYRFEVEIDDGRKAEMFKGKMT…	pancreatic triacylglycerol lipase [Strongylocentrotus purpuratus]	Strongylocentrotus purpuratus	57.2	508
15	Arctic	S. pallidus	WS_spall_contig_0029448	TRINITY_DN178_c0_g1_i25.p1 TRINITY_DN178_c0_g1~~TRINITY_DN178_c0_g1_i25.p1 ORF type:complete (-),score=97.94 len:507 TRINITY_DN178_c0_g1_i25:873-2396(-)	MTCLSLNDSSTIVVGANRKLRNMWYLAILLCATLVSGREVCYDQLGCFVSDEAPFYHADDRPVDYLPDTRDELGTSFKLRTRDLQGGYQELSTYDSDTIATSNFKPWKKTKVIIHGFVKGSDVDWMEDMTNELLIEDDYNVITIDWRPGVIRNEYDEAVGNVRVVGAEVALLLNMVQSIQAVGPSTFHVIAHSLGAHVAGIAGAIIPNIGRITGLDPAGPYFDESDPRVRLDASDALFVDVIHTDTDPLYKLGMGMYSSTGHVDFFPNGGREQPGCDVRIIGSIIAHGRIWGGVIDYIACNHIRAVYLFMDSINSGECPYLAFQCTREWEDYNEGLCFEDTPTAQMGWLADQYAPDEGVKELVYQQNTLDSAPYCGFQYRFEVEIDDGRKAEMFKGKMT…	pancreatic triacylglycerol lipase [Strongylocentrotus purpuratus]	Strongylocentrotus purpuratus	57.2	508
16	Arctic	S. pallidus	WS_spall_contig_0029450	TRINITY_DN178_c0_g1_i31.p1 TRINITY_DN178_c0_g1~~TRINITY_DN178_c0_g1_i31.p1 ORF type:complete (-),score=101.08 len:507 TRINITY_DN178_c0_g1_i31:873-2396(-)	MTCLSLNDSSTIVVGANRKLRNMWYLAILLCATLVSGREVCYDQLGCFVSDEAPFYHADDRPVDYLPDTRDELGTSFKLRTRDLQGGYQELSTYDSDTIATSDFKPWKKTKVIIHGFVKGSDVDWMEDMTNELLIEDDYNVITIDWRPGVIRNEYDEAVGNVRVVGAEVALLLNMVQSIQAVGPSTFHVIAHSLGAHVAGIAGAIIPNIGRITGLDPAGPYFDESDPRVRLDASDALFVDVIHTDTDPLYKLGMGMYSSTGHVDFFPNGGREQPGCDVRIIGSIIAHGRIWGGVIDYIACNHIRAVYLFMDSINSGECPYLAFQCTREWEDYNEGLCFEDTPTAQMGWLADQYAPDEGVKELVYQQNTLDSAPYCGFQYRFEVEIDDGRKAEMFKGKMT…	pancreatic triacylglycerol lipase [Strongylocentrotus purpuratus]	Strongylocentrotus purpuratus	57.2	508
17	Arctic	S. pallidus	WS_spall_contig_0063166	TRINITY_DN3719_c1_g3_i3.p1 TRINITY_DN3719_c1_g3~~TRINITY_DN3719_c1_g3_i3.p1 ORF type:5prime_partial (+),score=102.13 len:497 TRINITY_DN3719_c1_g3_i3:2-1495(+)	TIVVGANRKLGNMWYLAILLCATLVSGREVCYDQLGCFVSDEAPFYDADDRPVDYLPDTRDELGTSFKLRTRDLQGGYQELSTYDSDTIATSDFKPWKKTKVIIHGFVKGSDVDWMEEMTDELLIEGDYNVITIDWRPGVIRNEYDEAVGNVRVVGAEVALLLNMVQSIQAVGPSTFHVIAHSLGAHVAGIAGAIIPNIGRITGLDPAGPYFDESDPRVRLDASDAIFVDVIHTDTDPLYKLGMGMYSSTGHVDFFPNSGREQPGCDVRIIGSIIAHGRIWGGVIDYIACNHIRAAYLFMDSINSGECPYLAFHCSREWEDYNEGLCFEDTPTAQMGWLADQYAPDEGVKELVYQQNTLDSAPYCGFQYRFEVEIDDGRKAEMFKGKMTISLVGDNGQS…	pancreatic triacylglycerol lipase [Strongylocentrotus purpuratus]	Strongylocentrotus purpuratus	55.97	498
18
19
20
21
22
23
24
25
26
27
28
29
30
31
32
33
34

## Sheet: SI.Tab. 3 ß-galactosidase
Location	Species	contig_ID	Trinity_ID	Amino acid Sequence	BLAST_p result		kDa	Length
Subarctic	S. droebachiensis	PS_sdroe_contig_0069224	TRINITY_DN4220_c0_g1_i10.p1 TRINITY_DN4220_c0_g1~~TRINITY_DN4220_c0_g1_i10.p1 ORF type:complete (-),score=161.26 len:661 TRINITY_DN4220_c0_g1_i10:126-2111(-)	MTVSIRGVHLMRWLVLIGMCALMILWYFQRIKTRQLDYVKSLQESSVKLQNGEFVLNGEEVTILSGSMHYFRVMPQYWEDRLRKMKSGGLNTVTTYVPWNLHEQVRGDFDFTGILNVVEFLKVAQKVGLYVIFRPGPYICAEWELGGLPSWLLSDDEMKVRSTYPLFTEAVTKFFEELIPKVVPLQYNRGGPIISFQVENEYGSFGDSTAYMEFVKEAMVTRGVTELLVTSDNSKKSMERGRLPGVLMTANFQDHAARHFKDLKDLQGDNLPLMSMEFWSGWFDHWGENHHIYKADGIAELTKAILVSGGSVNFYMYHGGTNFGFMNGGNVDKGIYKPTITSYDYDAPLSESGEPTEKFFQIKEMIQKHAPKGRVPSSLPELPVAIGKVAYTEVKVHET…	beta-galactosidase-1-like protein 2 isoform X1 [Strongylocentrotus purpuratus]	Strongylocentrotus purpuratus	75.28	662
Subarctic	S. droebachiensis	PS_sdroe_contig_0069228	TRINITY_DN4220_c0_g1_i4.p1 TRINITY_DN4220_c0_g1~~TRINITY_DN4220_c0_g1_i4.p1 ORF type:complete (-),score=158.31 len:661 TRINITY_DN4220_c0_g1_i4:126-2111(-)	MTVSIRGVHLMRWLVLIGMCALMILWYFQRIKTRQLDYVKSLQESSVKLQNGEFVLNGEEVTILSGSMHYFRVMPQYWEDRLRKMKSGGLNTVTTYVPWNLHEQVRGDFDFTGILNVVEFLKVAQKVGLYVIFRPGPYICAEWELGGLPSWLLSDDEMKVRSTYPLFTEAVTKFFEELIPKVVPLQYNRGGPIISFQVENEYGSFGDSTAYMEFVKEAMVTRGVTELLVTSDNSKKSMERGRLPGVLMTANFQDHAARHFKDLKDLQGDNLPLMSMEFWSGWFDHWGENHHIYKADGIAELTKAILVSGGSVNFYMYHGGTNFGFMNGGNVDKGIYKPTITSYDYDAPLSESGEPTEKFFQIKEMIQKHAPKGRVPSSLPELPVAIGKVAYTEVKVHET…	beta-galactosidase-1-like protein 2 isoform X1 [Strongylocentrotus purpuratus]	Strongylocentrotus purpuratus	75.3	662
Subarctic	S. droebachiensis	PS_sdroe_contig_0069230	TRINITY_DN4220_c0_g1_i8.p1 TRINITY_DN4220_c0_g1~~TRINITY_DN4220_c0_g1_i8.p1 ORF type:complete (-),score=158.31 len:661 TRINITY_DN4220_c0_g1_i8:126-2111(-)	MTVSIRGVHLMRWLVLIGMCALMILWYFQRIKTRQLDYVKSLQESSVKLQNGEFVLNGEEVTILSGSMHYFRVMPQYWEDRLRKMKSGGLNTVTTYVPWNLHEQVRGDFDFTGILNVVEFLKVAQKVGLYVIFRPGPYICAEWELGGLPSWLLSDDEMKVRSTYPLFTEAVTKFFEELIPKVVPLQYNRGGPIISFQVENEYGSFGDSTAYMEFVKEAMVTRGVTELLVTSDNSKKSMERGRLPGVLMTANFQDHAARHFKDLKDLQGDNLPLMSMEFWSGWFDHWGENHHIYKADGIAELTKAILVSGGSVNFYMYHGGTNFGFMNGGNVDKGIYKPTITSYDYDAPLSESGEPTEKFFQIKEMIQKHAPKGRVPSSLPELPVAIGKVAYTEVKVHET…	beta-galactosidase-1-like protein 2 isoform X1 [Strongylocentrotus purpuratus]	Strongylocentrotus purpuratus	75.3	662
Subarctic	S. pallidus	PS_spall_contig_0103750	TRINITY_DN7454_c0_g1_i12.p1 TRINITY_DN7454_c0_g1~~TRINITY_DN7454_c0_g1_i12.p1 ORF type:complete (-),score=158.15 len:661 TRINITY_DN7454_c0_g1_i12:227-2212(-)	MTVSIRGVHLMRWLVLIGMCALMILWYFQRIKTRQLDYVKSLQESSVKLQNGEFVLNGEEVTILSGSMHYFRVMPQYWEDRLRKMKSGGLNTVTTYVPWNLHEQVRGDFDFTGILNVVEFLKVAQKVGLYVIFRPGPYICAEWELGGLPSWLLSDDEMKVRSTYPLFTEAVTKFFEQLIPKVVPLQYNRGGPIISFQVENEYGSFGDSTAYMEFVKEAMVTRGVTELLVTSDNSKKSMERGRLPGVLMTANFQDHAARHFKDLKDLQGDNLPLMSMEFWSGWFDHWGENHHIYKADGIAELTKAILVSGGSVNFYMYHGGTNFGFMNGGNVDKGIYKPTITSYDYDAPLSESGEPTEKFFQIKEMIQKHAPKGRVPSSLPELPVAIGKVAYTEVKVHET…	beta-galactosidase-1-like protein 2 isoform X1 [Strongylocentrotus purpuratus]	Strongylocentrotus purpuratus	75.35	662
Subarctic	S. pallidus	PS_spall_contig_0103751	TRINITY_DN7454_c0_g1_i3.p1 TRINITY_DN7454_c0_g1~~TRINITY_DN7454_c0_g1_i3.p1 ORF type:complete (-),score=156.02 len:661 TRINITY_DN7454_c0_g1_i3:227-2212(-)	MTVSIRGVHLMRWLVLIGMCALMILWYFQRIKTRQLDYVKSLQESSVKLQNGEFVLNGEEVTILSGSMHYFRVMPQYWEDRLRKMKSGGLNTVTTYVPWNLHEQVRGDFDFTGILNVVEFLKVAQKVGLYVIFRPGPYICAEWELGGLPSWLLSDDEMKVRSTYPLFTEAVTKFFEQLIPKVVPLQYNRGGPIISFQVENEYGSFGDSTAYMEFVKEAMVTRGVTELLVTSDNSKKSMERGRLPGVLMTANFQDHAARHFKDLKDLQGDNLPLMSMEFWSGWFDHWGENHHIYKADGIAELTKAILVSGGSVNFYMYHGGTNFGFMNGGNVDKGIYKPTITSYDYDAPLSESGEPTEKFFQIKEMIQKHAPKGRVPSSLPELPVAIGKVAYTEVKVHET…	beta-galactosidase-1-like protein 2 isoform X1 [Strongylocentrotus purpuratus]	Strongylocentrotus purpuratus	75.35	662
Subarctic	S. pallidus	PS_spall_contig_0103753	TRINITY_DN7454_c0_g1_i6.p1 TRINITY_DN7454_c0_g1~~TRINITY_DN7454_c0_g1_i6.p1 ORF type:complete (-),score=155.49 len:661 TRINITY_DN7454_c0_g1_i6:227-2212(-)	MTVSIRGVHLMRWLVLIGMCALMILWYFQRIKTRQLDYVKSLQESSVKLQNGEFVLNGEEVTILSGSMHYFRVMPQYWEDRLRKMKSGGLNTVTTYVPWNLHEQVRGDFDFTGILNVVEFLKVAQKVGLYVIFRPGPYICAEWELGGLPSWLLSDDEMKVRSTYPLFTEAVTKFFEQLIPKVVPLQYNRGGPIISFQVENEYGSFGDSTAYMEFVKEAMVTRGVTELLVTSDNSKKSMERGRLPGVLMTANFQDHAARHFKDLKDLQGDNLPLMSMEFWSGWFDHWGENHHIYKADGIAELTKAILVSGGSVNFYMYHGGTNFGFMNGGNVDKGIYKPTITSYDYDAPLSESGEPTEKFFQIKEMIQKHAPKGRVPSSLPELPVAIGKVAYTEVKVHET…	beta-galactosidase-1-like protein 2 isoform X1 [Strongylocentrotus purpuratus]	Strongylocentrotus purpuratus	75.3	662
Subarctic	S. pallidus	PS_spall_contig_0103754	TRINITY_DN7454_c0_g1_i8.p1 TRINITY_DN7454_c0_g1~~TRINITY_DN7454_c0_g1_i8.p1 ORF type:complete (-),score=158.15 len:661 TRINITY_DN7454_c0_g1_i8:227-2212(-)	MTVSIRGVHLMRWLVLIGMCALMILWYFQRIKTRQLDYVKSLQESSVKLQNGEFVLNGEEVTILSGSMHYFRVMPQYWEDRLRKMKSGGLNTVTTYVPWNLHEQVRGDFDFTGILNVVEFLKVAQKVGLYVIFRPGPYICAEWELGGLPSWLLSDDEMKVRSTYPLFTEAVTKFFEQLIPKVVPLQYNRGGPIISFQVENEYGSFGDSTAYMEFVKEAMVTRGVTELLVTSDNSKKSMERGRLPGVLMTANFQDHAARHFKDLKDLQGDNLPLMSMEFWSGWFDHWGENHHIYKADGIAELTKAILVSGGSVNFYMYHGGTNFGFMNGGNVDKGIYKPTITSYDYDAPLSESGEPTEKFFQIKEMIQKHAPKGRVPSSLPELPVAIGKVAYTEVKVHET…	beta-galactosidase-1-like protein 2 isoform X1 [Strongylocentrotus purpuratus]	Strongylocentrotus purpuratus	75.33	662
Arctic	S. droebachiensis	SW_sdroe_contig_0050918	TRINITY_DN3629_c0_g1_i12.p1 TRINITY_DN3629_c0_g1~~TRINITY_DN3629_c0_g1_i12.p1 ORF type:complete (-),score=164.29 len:661 TRINITY_DN3629_c0_g1_i12:303-2288(-)	MTVSIRGVHLMRWLVLIGMCALMILWYFQRIKTRQLDYVKSLQESSVKLQNGEFVLNGEEITILSGSMHYFRVMPQYWEDRLRKMKSGGLNTVTTYVPWNLHEQVRGDFDFTGILNVVEFLKVAQKVGLYVIFRPGPYICAEWELGGLPSWLLSDDEMKVRSTYPLFTEAVTKFFEQLIPKVVPLQYNRGGPIISFQVENEYGSFGDSTAYMEFVKEAMVTRGVTELLVTSDNSKKSMERGRLPGVLMTANFQDHAARHFKDLKDLQGDNLPLMSMEFWSGWFDHWGENHHIYKADGIAELTKAILVSGGSVNFYMYHGGTNFGFMNGGNVDKGIYKPTITSYDYDAPLSESGEPTEKFFQIKEMIQKHAPKGRVPSSLPELPVAIGKVAYTEVKVHET…	beta-galactosidase-1-like protein 2 isoform X1 [Strongylocentrotus purpuratus]	Strongylocentrotus purpuratus	75.35	662
Arctic	S. droebachiensis	SW_sdroe_contig_0050920	TRINITY_DN3629_c0_g1_i14.p1 TRINITY_DN3629_c0_g1~~TRINITY_DN3629_c0_g1_i14.p1 ORF type:complete (-),score=161.94 len:661 TRINITY_DN3629_c0_g1_i14:325-2310(-)	MTVSIRGVHLMRWLVLIGMCALMILWYFQRIKTRQLDYVKSLQESSVKLQNGEFVLNGEEITILSGSMHYFRVMPQYWEDRLRKMKSGGLNTVTTYVPWNLHEQVRGDFDFTGILNVVEFLKVAQKVGLYVIFRPGPYICAEWELGGLPSWLLSDDEMKVRSTYPLFTEAVTKFFEQLIPKVVPLQYNRGGPIISFQVENEYGSFGDSTAYMEFVKEAMVTRGVTELLVTSDNSKKSMERGRLPGVLMTANFQDHAARHFKDLKDLQGDNLPLMSMEFWSGWFDHWGENHHIYKADGIAELTKAILVSGGSVNFYMYHGGTNFGFMNGGNVDKGIYKPTITSYDYDAPLSESGEPTEKFFQIKEMIQKHAPKGRVPSSLPELPVAIGKVAYTEVKVHET…	beta-galactosidase-1-like protein 2 isoform X1 [Strongylocentrotus purpuratus]	Strongylocentrotus purpuratus	75.43	662
Arctic	S. droebachiensis	SW_sdroe_contig_0050921	TRINITY_DN3629_c0_g1_i16.p1 TRINITY_DN3629_c0_g1~~TRINITY_DN3629_c0_g1_i16.p1 ORF type:complete (-),score=164.29 len:661 TRINITY_DN3629_c0_g1_i16:325-2310(-)	MTVSIRGVHLMRWLVLIGMCALMILWYFQRIKTRQLDYVKSLQESSVKLQNGEFVLNGEEITILSGSMHYFRVMPQYWEDRLRKMKSGGLNTVTTYVPWNLHEQVRGDFDFTGILNVVEFLKVAQKVGLYVIFRPGPYICAEWELGGLPSWLLSDDEMKVRSTYPLFTEAVTKFFEQLIPKVVPLQYNRGGPIISFQVENEYGSFGDSTAYMEFVKEAMVTRGVTELLVTSDNSKKSMERGRLPGVLMTANFQDHAARHFKDLKDLQGDNLPLMSMEFWSGWFDHWGENHHIYKADGIAELTKAILVSGGSVNFYMYHGGTNFGFMNGGNVDKGIYKPTITSYDYDAPLSESGEPTEKFFQIKEMIQKHAPKGRVPSSLPELPVAIGKVAYTEVKVHET…	beta-galactosidase-1-like protein 2 isoform X1 [Strongylocentrotus purpuratus]	Strongylocentrotus purpuratus	75.4	662
Arctic	S. droebachiensis	SW_sdroe_contig_0050923	TRINITY_DN3629_c0_g1_i20.p1 TRINITY_DN3629_c0_g1~~TRINITY_DN3629_c0_g1_i20.p1 ORF type:complete (-),score=163.46 len:661 TRINITY_DN3629_c0_g1_i20:325-2310(-)	MTVSIRGVHLMRWLVLIGMCALMILWYFQRIKTRQLDYVKSLQESSVKLQNGEFVLNGEEITILSGSMHYFRVMPQYWEDRLRKMKSGGLNTVTTYVPWNLHEQVRGDFDFTGILNVVEFLKVAQKVGLYVIFRPGPYICAEWELGGLPSWLLSDDEMKVRSTYPLFTEAVTKFFEQLIPKVVPLQYNRGGPIISFQVENEYGSFGDSTAYMEFVKEAMVTRGVTELLVTSDNSKKSMERGRLPGVLMTANFQDHAARHFKDLKDLQGDNLPLMSMEFWSGWFDHWGENHHIYKADGIAELTKAILVSGGSVNFYMYHGGTNFGFMNGGNVDKGIYKPTITSYDYDAPLSESGEPTEKFFQIKEMIQKHAPKGRVPSSLPELPVAIGKVAYTEVKVHET…	beta-galactosidase-1-like protein 2 isoform X1 [Strongylocentrotus purpuratus]	Strongylocentrotus purpuratus	75.4	662
Arctic	S. droebachiensis	SW_sdroe_contig_0050924	TRINITY_DN3629_c0_g1_i4.p1 TRINITY_DN3629_c0_g1~~TRINITY_DN3629_c0_g1_i4.p1 ORF type:complete (-),score=163.01 len:661 TRINITY_DN3629_c0_g1_i4:325-2310(-)	MTVSIRGVHLMRWLVLIGMCALMILWYFQRIKTRQLDYVKSLQESSVKLQNGEFVLNGEEITILSGSMHYFRVMPQYWEDRLRKMKSGGLNTVTTYVPWNLHEQVRGDFDFTGILNVVEFLKVAQKVGLYVIFRPGPYICAEWELGGLPSWLLSDDEMKVRSTYPLFTEAVTKFFEQLIPKVVPLQYNRGGPIISFQVENEYGSFGDSTAYMEFVKEAMVTRGVTELLVTSDNSKKSMERGRLPGVLMTANFQDHAARHFKDLKDLQGDNLPLMSMEFWSGWFDHWGENHHIYKADGIAELTKAILVSGGSVNFYMYHGGTNFGFMNGGNVDKGIYKPTITSYDYDAPLSESGEPTEKFFQIKEMIQKHAPKGRVPSSLPELPVAIGKVAYTEVKVHET…	beta-galactosidase-1-like protein 2 isoform X1 [Strongylocentrotus purpuratus]	Strongylocentrotus purpuratus	75.4	662
Arctic	S. pallidus	SW_sdroe_contig_0050925	TRINITY_DN3629_c0_g1_i8.p1 TRINITY_DN3629_c0_g1~~TRINITY_DN3629_c0_g1_i8.p1 ORF type:complete (-),score=164.29 len:661 TRINITY_DN3629_c0_g1_i8:303-2288(-)	MTVSIRGVHLMRWLVLIGMCALMILWYFQRIKTRQLDYVKSLQESSVKLQNGEFVLNGEEITILSGSMHYFRVMPQYWEDRLRKMKSGGLNTVTTYVPWNLHEQVRGDFDFTGILNVVEFLKVAQKVGLYVIFRPGPYICAEWELGGLPSWLLSDDEMKVRSTYPLFTEAVTKFFEQLIPKVVPLQYNRGGPIISFQVENEYGSFGDSTAYMEFVKEAMVTRGVTELLVTSDNSKKSMERGRLPGVLMTANFQDHAARHFKDLKDLQGDNLPLMSMEFWSGWFDHWGENHHIYKADGIAELTKAILVSGGSVNFYMYHGGTNFGFMNGGNVDKGIYKPTITSYDYDAPLSESGEPTEKFFQIKEMIQKHAPKGRVPSSLPELPVAIGKVAYTEVKVHET…	beta-galactosidase-1-like protein 2 isoform X1 [Strongylocentrotus purpuratus]	Strongylocentrotus purpuratus	75.4	662
Arctic	S. pallidus	WS_spall_contig_0049902	TRINITY_DN2788_c1_g1_i3.p1 TRINITY_DN2788_c1_g1~~TRINITY_DN2788_c1_g1_i3.p1 ORF type:complete (-),score=159.21 len:661 TRINITY_DN2788_c1_g1_i3:242-2227(-)	MTVSIRGVHLMRWLVLIGMCALMILWYFQRIKTRQLDYVKSLQESSVKLQNGEFVLNGEEITILSGSMHYFRVMPQYWEDRLRKMKSGGLNTVTTYVPWNLHEQVRGDFDFTGILNVVEFLKVAQKVGLYVIFRPGPYICAEWELGGLPSWLLSDDEMKVRSTYPLFTEAVTKFFEQLIPKVVPLQYNRGGPIISFQVENEYGSFGDSTAYMEFVKEAMVTRGVTELLVTSDNSKKSMERGRLPGVLMTANFQDHAARHFKDLKDLQGDNLPLMSMEFWSGWFDHWGENHHIYKADGIAELTKAILVSGGSVNFYMYHGGTNFGFMNGGNVDKGIYKPTITSYDYDAPLSESGEPTEKFFQIKEMIQKHAPKGRVPSSLPELPVAIGKVAYTEVKVHET…	beta-galactosidase-1-like protein 2 isoform X1 [Strongylocentrotus purpuratus]	Strongylocentrotus purpuratus	75.42	662
Arctic	S. pallidus	WS_spall_contig_0049905	TRINITY_DN2788_c1_g1_i6.p1 TRINITY_DN2788_c1_g1~~TRINITY_DN2788_c1_g1_i6.p1 ORF type:complete (-),score=156.81 len:661 TRINITY_DN2788_c1_g1_i6:242-2227(-)	MTVSIRGVHLMRWLVLIGMCALMILWYFQRIKTRQLDYVKSLQESSVKLQNGEFVLNGEEITILSGSMHYFRVMPQYWEDRLRKMKSGGLNTVTTYVPWNLHEQVRGDFDFTGILNVVEFLKVAQKVGLYVIFRPGPYICAEWELGGLPSWLLSDDEMKVRSTYPLFTEAVTKFFEQLIPKVVPLQYNRGGPIISFQVENEYGSFGDSTAYMEFVKEAMVTRGVTELLVTSDNSKKSMERGRLPGVLMTANFQDHAARHFKDLKDLQGDNLPLMSMEFWSGWFDHWGENHHIYKADGIAELTKAILVSGGSVNFYMYHGGTNFGFMNGGNVDKGIYKPTITSYDYDAPLSESGEPTEKFFQIKEMIQKHAPKGRVPSSLPELPVAIGKVAYTEVKVHET…	beta-galactosidase-1-like protein 2 isoform X1 [Strongylocentrotus purpuratus]	Strongylocentrotus purpuratus	75.38	662
Arctic	S. pallidus	WS_spall_contig_0049907	TRINITY_DN2788_c1_g1_i8.p1 TRINITY_DN2788_c1_g1~~TRINITY_DN2788_c1_g1_i8.p1 ORF type:complete (-),score=157.10 len:661 TRINITY_DN2788_c1_g1_i8:242-2227(-)	MTVSIRGVHLMRWLVLIGMCALMILWYFQRIKTRQLDYVKSLQESSVKLQNGEFVLNGEEITILSGSMHYFRVMPQYWEDRLRKMKSGGLNTVTTYVPWNLHEQVRGDFDFTGILNVVEFLKVAQKVGLYVIFRPGPYICAEWELGGLPSWLLSDDEMKVRSTYPLFTEAVTKFFEQLIPKVVPLQYNRGGPIISFQVENEYGSFGDSTAYMEFVKEAMVTRGVTELLVTSDNSKKSMERGRLPGVLMTANFQDHAARHFKDLKDLQGDNLPLMSMEFWSGWFDHWGENHHIYKADGIAELTKAILVSGGSVNFYMYHGGTNFGFMNGGNVDKGIYKPTITSYDYDAPLSESGEPTEKFFQIKEMIQKHAPKGRVPSSLPELPVAIGKVAYTEVKVHET…	beta-galactosidase-1-like protein 2 isoform X1 [Strongylocentrotus purpuratus]	Strongylocentrotus purpuratus	75.38	662
Arctic	S. pallidus	WS_spall_contig_0049908	TRINITY_DN2788_c1_g1_i9.p1 TRINITY_DN2788_c1_g1~~TRINITY_DN2788_c1_g1_i9.p1 ORF type:complete (-),score=159.62 len:661 TRINITY_DN2788_c1_g1_i9:242-2227(-)	MTVSIRGVHLMRWLVLIGMCALMILWYFQRIKTRQLDYVKSLQESSVKLQNGEFVLNGEEITILSGSMHYFRVMPQYWEDRLRKMKSGGLNTVTTYVPWNLHEQVRGDFDFTGILNVVEFLKVAQKVGLYVIFRPGPYICAEWELGGLPSWLLSDDEMKVRSTYPLFTEAVTKFFEQLIPKVVPLQYNRGGPIISFQVENEYGSFGDSTAYMEFVKEAMVTRGVTELLVTSDNSKKSMERGRLPGVLMTANFQDHAARHFKDLKDLQGDNLPLMSMEFWSGWFDHWGENHHIYKADGIADLTKAILVSGGSVNFYMYHGGTNFGFMNGGNVDKGIYKPTITSYDYDAPLSESGEPTEKFFQIKEMIQKHAPKGRVPSSLPELPVAIGKVAYTEVKVHET…	beta-galactosidase-1-like protein 2 isoform X1 [Strongylocentrotus purpuratus]	Strongylocentrotus purpuratus	75.41	662

## Sheet: SI.Tab. 4 Metalloaminopeptidase
Location	Species	contig_ID	Trinity_ID	Amino acid Sequence	BLAST_p result		kDa	Length
Subarctic	S. droebachiensis	PS_sdroe_contig_0072654	TRINITY_DN44_c0_g1_i15.p1 TRINITY_DN44_c0_g1~~TRINITY_DN44_c0_g1_i15.p1 ORF type:5prime_partial (-),score=139.19 len:890 TRINITY_DN44_c0_g1_i15:118-2790(-)	SPSGPWLGRLTTAVMPESYELFLKPYIYDDDVPSGKARFTFDGNVTIRVRCNNATNRITLHAVDINITTITVFMMGGTDDMYLGRSEENEYEFLHIELNDELVVDGVYDIKIDYLGQLNDGLSGFYRTSYTTDDGTIVWGATSQMQPTSARKALPCFDEPAFRAVFNTTIEHRSYMAAITNGIEISEEDQGDEWTRTTYLPTPKMPTYLLAFTVGTFDYTEKNTTNGVRFRAWSRPEAVNNTRYALETGSRIITYFEDYFGIPFPLEKQDMIAVPDFAAGAMENWGLIIYRETAMLYDPEVNSASNKQRVAVVVSHELAHQWFGNLVTPKWWDDLWLNEGFASYVEYLGVDHTEPDWGMKEQFVISDLEPVFELDSLGTSHPVRVSVGAPAEINEIFDS…	aminopeptidase N isoform X3 [Strongylocentrotus purpuratus]	Strongylocentrotus purpuratus	102.3	891
Subarctic	S. pallidus	PS_spall_contig_0096845	TRINITY_DN656_c0_g1_i11.p1 TRINITY_DN656_c0_g1~~TRINITY_DN656_c0_g1_i11.p1 ORF type:complete (-),score=184.09 len:1012 TRINITY_DN656_c0_g1_i11:1365-4403(-)	MPVYKEKHTFQIQEDQEDDKIKLSLNQVIMIGALVAALVIGVGLLCFYIPDRSCGQDDIVPSSDPLKGKTTPRATTEGSEVTDPEIPTTTTKSTTPRATTEDSEVTDPEIPTTTTKSTTPTASPSGPWLGRLTTAVMPESYELFLKPYIYDDDVPSGKARFTFDGIVTIRVRCYNATNRITLHAVDINITIITVFMMGDTVDMYQEHSEENEYEFLHIEVNGELVVDGVYDIKIDYLGQLNAGLSGFYRTSYLTEDGETVWGATSQMQPTSARKALPCFDEPAFRAVFNTTIEHRSYMAAITNGIEIEEEDLGDDWTRTTYLPTPKMPTYLLAFTVGTFDYTEMNTTNGVRFRAWSRPEAVNNTVYALETGSRIITYFEEYFGIPFPLEKQDMIAVPDF…	aminopeptidase N isoform X1 [Strongylocentrotus purpuratus]	Strongylocentrotus purpuratus	115.53	1013
Subarctic	S. pallidus	PS_spall_contig_0096846	TRINITY_DN656_c0_g1_i12.p1 TRINITY_DN656_c0_g1~~TRINITY_DN656_c0_g1_i12.p1 ORF type:complete (-),score=153.49 len:816 TRINITY_DN656_c0_g1_i12:1365-3815(-)	MGDTVDMYQEHSEENEYEFLHIELNDELVVDGVYDIKIDYVGELNDGLSGFYRTSYTTDDETIVWGATSQMQPTSARKALPCFDEPAFRAVFNTTIEHRSYMAAITNGIEIEEEDLGDDWTRTTYLPTPKMPTYLLAFTVGTFDYTEMNTTNGVRFRAWSRPEAVNNTVYALETGSRIITYFEEYFGIPFPLEKQDMIAVPDFAAGAMENWGLIIYRETAMLYDPEVNSASNKQRVAVVVSHELAHQWFGNLVTPKWWEDLWLNEGFASYVEYLGVDFTEPDWGMKEQFVISDLEPVFELDSLGTSHPVRVDVGAPSEINEIFDSISYNKGGSILRMLNNILTEEVFTRGLTAYLKEHAYGNADSDDLWSALTEADKNDGGLDVKAIMDTWTLQMGYPL…	aminopeptidase N isoform X3 [Strongylocentrotus purpuratus]	Strongylocentrotus purpuratus	94.14	817
Subarctic	S. pallidus	PS_spall_contig_0096848	TRINITY_DN656_c0_g1_i17.p1 TRINITY_DN656_c0_g1~~TRINITY_DN656_c0_g1_i17.p1 ORF type:5prime_partial (-),score=126.04 len:801 TRINITY_DN656_c0_g1_i17:1305-3710(-)	EYEFLHIELNDELVVDGVYDIKIDYVGELNDGLSGFYRTSYTTDDETIVWGATSQMQPTSARKALPCFDEPAFRAVFNTTIEHRSYMAAITNGIEIEEEDLGDDWTRTTYLPTPKMPTYLLAFTVGTFDYTEMNTTNGVRFRAWSRPEAVNNTVYALETGSRIITYFEEYFGIPFPLEKQDMIAVPDFAAGAMENWGLIIYRETAMLYDPEVNSASNKQRVAVVVSHELAHQWFGNLVTPKWWEDLWLNEGFASYVEYLGVDFTEPDWGMKEQFVISDLEPVFELDSLGTSHPVRVDVGAPSEINEIFDSISYNKGGSILRMLNNILTEEVFTRGLTAYLKEHAYGNADSDDLWSALTEADKNDGGLDVKAIMDTWTLQMGYPLVTLERTGQRTVTAYQ…	aminopeptidase N isoform X3 [Strongylocentrotus purpuratus]	Strongylocentrotus purpuratus	92.3	802
Subarctic	S. pallidus	PS_spall_contig_0096850	TRINITY_DN656_c0_g1_i2.p1 TRINITY_DN656_c0_g1~~TRINITY_DN656_c0_g1_i2.p1 ORF type:complete (-),score=195.68 len:1036 TRINITY_DN656_c0_g1_i2:1365-4475(-)	MPVYKEKHTFQIQEDQEDDKIKLSLNQVIMIGALVAALVIGVGLLCFYIPDRSCGQDDIVPSSDPLKGKTTPRATTEGSEVTDPEIPTTTTKSTTPRATTEDSEVTDPEIPTTTTKSTTPRATTEDSEVTDPEIPTTTTKSTTPTASPSGPWLGRLTTAVMPESYELFLKPYIYDDDVPSGKAKFTFDGNVTIRVRCYNATNRITLHAVDINITIITVFMMGDTVDMYQEHSEENEYEFLHIELNDELVVDGVYDIKIDYVGELNDGLSGFYRTSYTTDDETIVWGATSQMQPTSARKALPCFDEPAFRAVFNTTIEHRSYMAAITNGIEIEEEDLGDDWTRTTYLPTPKMPTYLLAFTVGTFDYTEMNTTNGVRFRAWSRPEAVNNTVYALETGSRII…	aminopeptidase N isoform X2 [Strongylocentrotus purpuratus]	Strongylocentrotus purpuratus	118.19	1037
Subarctic	S. pallidus	PS_spall_contig_0096851	TRINITY_DN656_c0_g1_i21.p1 TRINITY_DN656_c0_g1~~TRINITY_DN656_c0_g1_i21.p1 ORF type:complete (-),score=153.49 len:816 TRINITY_DN656_c0_g1_i21:1305-3755(-)	MGDTVDMYQEHSEENEYEFLHIELNDELVVDGVYDIKIDYVGELNDGLSGFYRTSYTTDDETIVWGATSQMQPTSARKALPCFDEPAFRAVFNTTIEHRSYMAAITNGIEIEEEDLGDDWTRTTYLPTPKMPTYLLAFTVGTFDYTEMNTTNGVRFRAWSRPEAVNNTVYALETGSRIITYFEEYFGIPFPLEKQDMIAVPDFAAGAMENWGLIIYRETAMLYDPEVNSASNKQRVAVVVSHELAHQWFGNLVTPKWWEDLWLNEGFASYVEYLGVDFTEPDWGMKEQFVISDLEPVFELDSLGTSHPVRVDVGAPSEINEIFDSISYNKGGSILRMLNNILTEEVFTRGLTAYLKEHAYGNADSDDLWSALTEADKNDGGLDVKAIMDTWTLQMGYPL…	aminopeptidase N isoform X3 [Strongylocentrotus purpuratus]	Strongylocentrotus purpuratus	94.14	817
Subarctic	S. pallidus	PS_spall_contig_0096853	TRINITY_DN656_c0_g1_i3.p1 TRINITY_DN656_c0_g1~~TRINITY_DN656_c0_g1_i3.p1 ORF type:5prime_partial (-),score=102.33 len:691 TRINITY_DN656_c0_g1_i3:1341-3416(-)	LPTPKMPTYLLAFTVGTFDYTEMNTTNGVRFRAWSRPEAVNNTVYALETGSRIITYFEEYFGIPFPLEKQDMIAVPDFAAGAMENWGLIIYRETAMLYDPEVNSASNKQRVAVVVSHELAHQWFGNLVTPKWWEDLWLNEGFASYVEYLGVDFTEPDWGMKEQFVISDLEPVFELDSLGTSHPVRVDVGAPSEINEIFDSISYNKGGSILRMLNNILTEEVFTRGLTAYLKEHAYGNADSDDLWSALTEADKNDGGLDVKAIMDTWTLQMGYPLVTLERTGQRTVTAYQEHYLSNPAEGVSQKYGDQGYLWQVYIQYTDKTTNNFTMPNSTWMAKERSIEFELADTVGESDWYLVNTYQYGFYRVNYDHENWMRLTDQLMTDHKVFPNENRAQLIDDAF…	aminopeptidase N-like [Strongylocentrotus purpuratus]	Strongylocentrotus purpuratus	79.72	692
Subarctic	S. pallidus	PS_spall_contig_0096854	TRINITY_DN656_c0_g1_i5.p1 TRINITY_DN656_c0_g1~~TRINITY_DN656_c0_g1_i5.p1 ORF type:5prime_partial (-),score=102.33 len:691 TRINITY_DN656_c0_g1_i5:1305-3380(-)	LPTPKMPTYLLAFTVGTFDYTEMNTTNGVRFRAWSRPEAVNNTVYALETGSRIITYFEEYFGIPFPLEKQDMIAVPDFAAGAMENWGLIIYRETAMLYDPEVNSASNKQRVAVVVSHELAHQWFGNLVTPKWWEDLWLNEGFASYVEYLGVDFTEPDWGMKEQFVISDLEPVFELDSLGTSHPVRVDVGAPSEINEIFDSISYNKGGSILRMLNNILTEEVFTRGLTAYLKEHAYGNADSDDLWSALTEADKNDGGLDVKAIMDTWTLQMGYPLVTLERTGQRTVTAYQEHYLSNPAEGVSQKYGDQGYLWQVYIQYTDKTTNNFTMPNSTWMAKERSIEFELADTVGESDWYLVNTYQYGFYRVNYDHENWMRLTDQLMTDHKVFPNENRAQLIDDAF…	aminopeptidase N-like [Strongylocentrotus purpuratus]	Strongylocentrotus purpuratus	79.72	692
Subarctic	S. pallidus	PS_spall_contig_0096856	TRINITY_DN656_c0_g1_i8.p1 TRINITY_DN656_c0_g1~~TRINITY_DN656_c0_g1_i8.p1 ORF type:complete (-),score=154.47 len:816 TRINITY_DN656_c0_g1_i8:1341-3791(-)	MGDTVDMYQEHSEENEYEFLHIELKQELVVDGVYDIEIDYLGQLNDGLSGFYRTSYMTDDGETVWGATSQMQPTSARKALPCFDEPAFRAVFNTTIEHRSYMAAITNGIEIDEEELADEWTRTTYLPTPKMPTYLLAFTVGTFDYTEMNTTNGVRFRAWSRPEAVNNTVYALETGSRIITYFEEYFGIPFPLEKQDMIAVPDFAAGAMENWGLIIYRETAMLYDPEVNSASNKQRVAVVVSHELAHQWFGNLVTPKWWEDLWLNEGFASYVEYLGVDFTEPDWGMKEQFVISDLEPVFELDSLGTSHPVRVDVGAPSEINEIFDSISYNKGGSILRMLNNILTEEVFTRGLTAYLKEHAYGNADSDDLWSALTEADKNDGGLDVKAIMDTWTLQMGYPL…	aminopeptidase N isoform X1 [Strongylocentrotus purpuratus]	Strongylocentrotus purpuratus	94.19	817
Arctic	S. droebachiensis	SW_sdroe_contig_0008838	TRINITY_DN1243_c0_g1_i2.p1 TRINITY_DN1243_c0_g1~~TRINITY_DN1243_c0_g1_i2.p1 ORF type:5prime_partial (-),score=135.90 len:923 TRINITY_DN1243_c0_g1_i2:108-2879(-)	QDDIIGVPTSDPHRGKTTPRATTDPEISTTPTASPSGPWPGRLTTAVMPESYELFLKPYIYDDEVPSGKARFTFDGNVTIRVRCNNATNNITLHAVDINITTITVFMMGGTDDMYLGRSEENEYEFLHIELNDELVVDGVYDIKIDYLGQLNDGLSGFYRTSYTTDDGTIVWGATSQMQPTSARKALPCFDEPAFRAVFNTTIEHRSYMAAITNGIEISEEDQGDEWTRTTYLPTPKMPTYLLAFTVGTFDYTEEITTNGVRFRAWSRPEAVNNTRYALETGSRIITYFEDYFGIPFPLEKQDMIAVPDFAAGAMENWGLIIYRETAMLYDPEVNSASNKQRVAVVVSHELAHQWFGNLVTPKWWDDLWLNEGFASYVEYLGVDHTEPDWGMKEQFVIS…	aminopeptidase N isoform X3 [Strongylocentrotus purpuratus]	Strongylocentrotus purpuratus	105.68	924
Arctic	S. droebachiensis	SW_sdroe_contig_0008839	TRINITY_DN1243_c0_g1_i3.p1 TRINITY_DN1243_c0_g1~~TRINITY_DN1243_c0_g1_i3.p1 ORF type:complete (-),score=159.73 len:1018 TRINITY_DN1243_c0_g1_i3:108-3164(-)	MPVYKEKHTFQIQEDQEDDKINLSLNQVIMIGALVAALVIGVGLLCFYIPDRSCGQDDIIGVPTSDPHRGKTTPRATTEGSEVTDPEIPTTTTKSTTPTAFVPTSDPQHVKTTPRATTDPEISTTPTASPSGPWPGRLTTAVMPESYELFLKPYIYDDEVPSGKARFTFDGNVTIRVRCNNATNNITLHAVDINITTITVFMMGGTDDMYLGRSEENEYEFLHIELNDELVVDGVYDIKIDYLGQLNDGLSGFYRTSYTTDDGTIVWGATSQMQPTSARKALPCFDEPAFRAVFNTTIEHRSYMAAITNGIEISEEDQGDEWTRTTYLPTPKMPTYLLAFTVGTFDYTEEITTNGVRFRAWSRPEAVNNTRYALETGSRIITYFEDYFGIPFPLEKQDM…	aminopeptidase N isoform X1 [Strongylocentrotus purpuratus]	Strongylocentrotus purpuratus	116	1019
Arctic	S. droebachiensis	SW_sdroe_contig_0008840	TRINITY_DN1243_c0_g1_i4.p1 TRINITY_DN1243_c0_g1~~TRINITY_DN1243_c0_g1_i4.p1 ORF type:5prime_partial (-),score=128.13 len:883 TRINITY_DN1243_c0_g1_i4:108-2759(-)	GRLTTAVMPESYELFLKPYIYDDEVPSGKARFTFDGNVTIRVRCNNATNNITLHAVDINITTITVFMMGGTDDMYLGRSEENEYEFLHIELNDELVVDGVYDIKIDYLGQLNDGLSGFYRTSYTTDDGTIVWGATSQMQPTSARKALPCFDEPAFRAVFNTTIEHRSYMAAITNGIEIEEEDLGDDWTRTTYLPTPKMPTYLLAFTVGTFDYTEEITTNGVRFRAWSRPEAVNTTKYALETGSEIITYFEDYFGIPFPLEKQDMIAVPDFAAGAMENWGLIIYRETAMLYDPEVNSASNKQRVAVVVSHELAHQWFGNLVTPKWWDDLWLNEGFASYVEYLGVDHTEPDWGMKEQFVISDLEPVFELDSLGTSHPVRVSVGAPAEINEIFDSISYNKGG…	aminopeptidase N isoform X3 [Strongylocentrotus purpuratus]	Strongylocentrotus purpuratus	101.46	884
Arctic	S. droebachiensis	SW_sdroe_contig_0008841	TRINITY_DN1243_c0_g1_i5.p1 TRINITY_DN1243_c0_g1~~TRINITY_DN1243_c0_g1_i5.p1 ORF type:complete (-),score=154.30 len:978 TRINITY_DN1243_c0_g1_i5:108-3044(-)	MPGLTEKQTFNIQEDQKDDGIHLSLNKVIMIGALVAAIITGVGLLCFFIPDRSCGQDDIIGVPTSDPHRGKTTPRATTEGSESTTPTASPSGPWLGRLTTAVMPESYELFLKPYIYDDEVPSGKARFTFDGNVTIRVRCNNATNNITLHAVDINITTITVFMMGGTDDMYLGRSEENEYEFLHIELNDELVVDGVYDIKIDYLGQLNDGLSGFYRTSYTTDDGTIVWGATSQMQPTSARKALPCFDEPAFRAVFNTTIEHRSYMAAITNGIEISEEDQGDEWTRTTYLPTPKMPTYLLAFTVGTFDYTEEITTNGVRFRAWSRPEAVNNTRYALETGSRIITYFEDYFGIPFPLEKQDMIAVPDFAAGAMENWGLIIYRETAMLYDPEVNSASNKQRVA…	aminopeptidase N-like [Strongylocentrotus purpuratus]	Strongylocentrotus purpuratus	111.55	979
Arctic	S. pallidus	WS_spall_contig_0025439	TRINITY_DN164_c0_g1_i12.p1 TRINITY_DN164_c0_g1~~TRINITY_DN164_c0_g1_i12.p1 ORF type:5prime_partial (-),score=94.50 len:624 TRINITY_DN164_c0_g1_i12:1401-3275(-)	EKQDMIAVPDFAAGAMENWGLIIYRETAMLYDPEVNSASNKQRVAVVVSHELAHQWFGNLVTPKWWEDLWLNEGFASYVEYLGVDHSEPTWGMKEQFVISDLEPVFELDSLGTSHPVRVDVGAPSEINEIFDSISYNKGGSILRMLNNILTEEVFTRGLTAYLKEHAYGNADSDDLWSALTEADKDDGGLDVKAIMDTWTLQMGYPLVTLERTGLRTVTAYQEHYLSNPAEGVSQKYGDQGYLWQVYIQYTDKTTNNFIMPNSAWMEKERSIDFQLADTVDENDWYMVNTYQYGFYRVNYDHENWMRLTDQLMDNHTVFPNENRAQLIDDAFSLARTGNISMETALNLTRYLGNEKDLLPWDATLDYMSYVTNMFRRSGGFGPLELYMQALVQPLYVSL…	aminopeptidase N isoform X1 [Strongylocentrotus purpuratus]	Strongylocentrotus purpuratus	72.09	625
Arctic	S. pallidus	WS_spall_contig_0025443	TRINITY_DN164_c0_g1_i3.p1 TRINITY_DN164_c0_g1~~TRINITY_DN164_c0_g1_i3.p1 ORF type:5prime_partial (-),score=94.50 len:624 TRINITY_DN164_c0_g1_i3:1437-3311(-)	EKQDMIAVPDFAAGAMENWGLIIYRETAMLYDPEVNSASNKQRVAVVVSHELAHQWFGNLVTPKWWEDLWLNEGFASYVEYLGVDHSEPTWGMKEQFVISDLEPVFELDSLGTSHPVRVDVGAPSEINEIFDSISYNKGGSILRMLNNILTEEVFTRGLTAYLKEHAYGNADSDDLWSALTEADKDDGGLDVKAIMDTWTLQMGYPLVTLERTGLRTVTAYQEHYLSNPAEGVSQKYGDQGYLWQVYIQYTDKTTNNFIMPNSAWMEKERSIDFQLADTVDENDWYMVNTYQYGFYRVNYDHENWMRLTDQLMDNHTVFPNENRAQLIDDAFSLARTGNISMETALNLTRYLGNEKDLLPWDATLDYMSYVTNMFRRSGGFGPLELYMQALVQPLYVSL…	aminopeptidase N isoform X1 [Strongylocentrotus purpuratus]	Strongylocentrotus purpuratus	72.09	625

## Sheet: SI. Tab. 5 Enzyme activities
Ind	Tissue	Station	Enzyme	Temp (°C)	Activity (U min-1 mg-1)
31	Stomach	Kongsfjord	a-glu	2	0.0223884
32	Stomach	Kongsfjord	a-glu	2	0.0226027
38	Stomach	Kongsfjord	a-glu	2	0.0186567
39	Stomach	Kongsfjord	a-glu	2	0.0185853
46	Stomach	Kongsfjord	a-glu	2	0.0201208
31	Intestine	Kongsfjord	a-glu	2	0.0255666
32	Intestine	Kongsfjord	a-glu	2	0.026995
38	Intestine	Kongsfjord	a-glu	2	0.0184603
39	Intestine	Kongsfjord	a-glu	2	0.0309231
46	Intestine	Kongsfjord	a-glu	2	0.0208529
31	Stomach	Kongsfjord	Ala-AP	2	0.0346667
32	Stomach	Kongsfjord	Ala-AP	2	0.0393333
38	Stomach	Kongsfjord	Ala-AP	2	0.0226667
39	Stomach	Kongsfjord	Ala-AP	2	0.038
46	Stomach	Kongsfjord	Ala-AP	2	0.0293333
31	Intestine	Kongsfjord	Ala-AP	2	0.0213333
32	Intestine	Kongsfjord	Ala-AP	2	0.0373333
38	Intestine	Kongsfjord	Ala-AP	2	0.0466667
39	Intestine	Kongsfjord	Ala-AP	2	0.0426667
46	Intestine	Kongsfjord	Ala-AP	2	0.0453333
31	Stomach	Kongsfjord	b-gala	2	0.00460517
32	Stomach	Kongsfjord	b-gala	2	0.00355172
38	Stomach	Kongsfjord	b-gala	2	0.00660493
39	Stomach	Kongsfjord	b-gala	2	0.00528366
46	Stomach	Kongsfjord	b-gala	2	0.00774765
31	Intestine	Kongsfjord	b-gala	2	0.00714058
32	Intestine	Kongsfjord	b-gala	2	0.00440876
38	Intestine	Kongsfjord	b-gala	2	0.00451589
39	Intestine	Kongsfjord	b-gala	2	0.00385526
46	Intestine	Kongsfjord	b-gala	2	0.00514082
31	Stomach	Kongsfjord	b-glu	2	0.0385668
32	Stomach	Kongsfjord	b-glu	2	0.0178372
38	Stomach	Kongsfjord	b-glu	2	0.0305499
39	Stomach	Kongsfjord	b-glu	2	0.0148197
46	Stomach	Kongsfjord	b-glu	2	0.0443162
31	Intestine	Kongsfjord	b-glu	2	0.161374
32	Intestine	Kongsfjord	b-glu	2	0.0453517
38	Intestine	Kongsfjord	b-glu	2	0.0441019
39	Intestine	Kongsfjord	b-glu	2	0.0254613
46	Intestine	Kongsfjord	b-glu	2	0.0933282
31	Stomach	Kongsfjord	Esterase_C4	2	1.98691
32	Stomach	Kongsfjord	Esterase_C4	2	1.77729
38	Stomach	Kongsfjord	Esterase_C4	2	1.29252
39	Stomach	Kongsfjord	Esterase_C4	2	2.28687
46	Stomach	Kongsfjord	Esterase_C4	2	1.68337
31	Intestine	Kongsfjord	Esterase_C4	2	1.202
32	Intestine	Kongsfjord	Esterase_C4	2	1.86264
38	Intestine	Kongsfjord	Esterase_C4	2	1.04113
39	Intestine	Kongsfjord	Esterase_C4	2	1.36734
46	Intestine	Kongsfjord	Esterase_C4	2	1.18504
31	Stomach	Kongsfjord	Esterase_C7	2	3.66849
32	Stomach	Kongsfjord	Esterase_C7	2	3.43816
38	Stomach	Kongsfjord	Esterase_C7	2	2.37257
39	Stomach	Kongsfjord	Esterase_C7	2	2.86644
46	Stomach	Kongsfjord	Esterase_C7	2	2.43935
31	Intestine	Kongsfjord	Esterase_C7	2	1.21557
32	Intestine	Kongsfjord	Esterase_C7	2	4.41912
38	Intestine	Kongsfjord	Esterase_C7	2	1.81764
39	Intestine	Kongsfjord	Esterase_C7	2	2.29758
46	Intestine	Kongsfjord	Esterase_C7	2	1.54696
31	Stomach	Kongsfjord	Leu-AP	2	0.022
32	Stomach	Kongsfjord	Leu-AP	2	0.017
38	Stomach	Kongsfjord	Leu-AP	2	0.018
39	Stomach	Kongsfjord	Leu-AP	2	0.0213333
46	Stomach	Kongsfjord	Leu-AP	2	0.0423333
31	Intestine	Kongsfjord	Leu-AP	2	0.036
32	Intestine	Kongsfjord	Leu-AP	2	0.0253333
38	Intestine	Kongsfjord	Leu-AP	2	0.0273333
39	Intestine	Kongsfjord	Leu-AP	2	0.0153333
46	Intestine	Kongsfjord	Leu-AP	2	0.0186667
1	Stomach	Porsanger	a-glu	2	0.026654
2	Stomach	Porsanger	a-glu	2	0.0139769
3	Stomach	Porsanger	a-glu	2	0.0135484
4	Stomach	Porsanger	a-glu	2	0.0319033
5	Stomach	Porsanger	a-glu	2	0.0332246
1	Intestine	Porsanger	a-glu	2	0.0252434
2	Intestine	Porsanger	a-glu	2	0.00881681
3	Intestine	Porsanger	a-glu	2	0.0142804
4	Intestine	Porsanger	a-glu	2	0.0235829
5	Intestine	Porsanger	a-glu	2	0.0391346
1	Stomach	Porsanger	Ala-AP	2	0.0226667
2	Stomach	Porsanger	Ala-AP	2	0.0246667
3	Stomach	Porsanger	Ala-AP	2	0.0146667
4	Stomach	Porsanger	Ala-AP	2	0.026
5	Stomach	Porsanger	Ala-AP	2	0.0266667
1	Intestine	Porsanger	Ala-AP	2	0.032
2	Intestine	Porsanger	Ala-AP	2	0.0223333
3	Intestine	Porsanger	Ala-AP	2	0.0226667
4	Intestine	Porsanger	Ala-AP	2	0.015
5	Intestine	Porsanger	Ala-AP	2	0.045
1	Stomach	Porsanger	b-gala	2	0.00235686
2	Stomach	Porsanger	b-gala	2	0.00308892
3	Stomach	Porsanger	b-gala	2	0.00353529
4	Stomach	Porsanger	b-gala	2	0.00237472
5	Stomach	Porsanger	b-gala	2	0.00339245
1	Intestine	Porsanger	b-gala	2	0.00569575
2	Intestine	Porsanger	b-gala	2	0.0049994
3	Intestine	Porsanger	b-gala	2	0.00223188
4	Intestine	Porsanger	b-gala	2	0.00687418
5	Intestine	Porsanger	b-gala	2	0.00524938
1	Stomach	Porsanger	b-glu	2	0.0164088
2	Stomach	Porsanger	b-glu	2	0.0164802
3	Stomach	Porsanger	b-glu	2	0.0174622
4	Stomach	Porsanger	b-glu	2	0.0173015
5	Stomach	Porsanger	b-glu	2	0.0117486
1	Intestine	Porsanger	b-glu	2	0.0496369
2	Intestine	Porsanger	b-glu	2	0.0321212
3	Intestine	Porsanger	b-glu	2	0.0280502
4	Intestine	Porsanger	b-glu	2	0.0384419
5	Intestine	Porsanger	b-glu	2	0.0248899
1	Stomach	Porsanger	Esterase_C4	2	2.1426
2	Stomach	Porsanger	Esterase_C4	2	0.960243
3	Stomach	Porsanger	Esterase_C4	2	1.66141
4	Stomach	Porsanger	Esterase_C4	2	1.67016
5	Stomach	Porsanger	Esterase_C4	2	2.28544
1	Intestine	Porsanger	Esterase_C4	2	1.18236
2	Intestine	Porsanger	Esterase_C4	2	0.682954
3	Intestine	Porsanger	Esterase_C4	2	0.908463
4	Intestine	Porsanger	Esterase_C4	2	1.24842
5	Intestine	Porsanger	Esterase_C4	2	1.3402
1	Stomach	Porsanger	Esterase_C7	2	4.37403
2	Stomach	Porsanger	Esterase_C7	2	1.96432
3	Stomach	Porsanger	Esterase_C7	2	3.09294
4	Stomach	Porsanger	Esterase_C7	2	2.1643
5	Stomach	Porsanger	Esterase_C7	2	3.45129
1	Intestine	Porsanger	Esterase_C7	2	1.38296
2	Intestine	Porsanger	Esterase_C7	2	0.838025
3	Intestine	Porsanger	Esterase_C7	2	1.0855
4	Intestine	Porsanger	Esterase_C7	2	1.41046
5	Intestine	Porsanger	Esterase_C7	2	1.65918
1	Stomach	Porsanger	Leu-AP	2	0.0116667
2	Stomach	Porsanger	Leu-AP	2	0.0116667
3	Stomach	Porsanger	Leu-AP	2	0.00666667
4	Stomach	Porsanger	Leu-AP	2	0.008
5	Stomach	Porsanger	Leu-AP	2	0.007
1	Intestine	Porsanger	Leu-AP	2	0.0263333
2	Intestine	Porsanger	Leu-AP	2	0.0176667
3	Intestine	Porsanger	Leu-AP	2	0.0103333
4	Intestine	Porsanger	Leu-AP	2	0.0156667
5	Intestine	Porsanger	Leu-AP	2	0.016
31	Stomach	Kongsfjord	a-glu	5	0.0303607
32	Stomach	Kongsfjord	a-glu	5	0.0338424
38	Stomach	Kongsfjord	a-glu	5	0.0315034
39	Stomach	Kongsfjord	a-glu	5	0.0316284
46	Stomach	Kongsfjord	a-glu	5	0.0370742
31	Intestine	Kongsfjord	a-glu	5	0.0286466
32	Intestine	Kongsfjord	a-glu	5	0.0349673
38	Intestine	Kongsfjord	a-glu	5	0.0322533
39	Intestine	Kongsfjord	a-glu	5	0.0384668
46	Intestine	Kongsfjord	a-glu	5	0.0279681
31	Stomach	Kongsfjord	Ala-AP	5	0.0446667
32	Stomach	Kongsfjord	Ala-AP	5	0.0526667
38	Stomach	Kongsfjord	Ala-AP	5	0.03
39	Stomach	Kongsfjord	Ala-AP	5	0.0513333
46	Stomach	Kongsfjord	Ala-AP	5	0.044
31	Intestine	Kongsfjord	Ala-AP	5	0.032
32	Intestine	Kongsfjord	Ala-AP	5	0.0686667
38	Intestine	Kongsfjord	Ala-AP	5	0.0673333
39	Intestine	Kongsfjord	Ala-AP	5	0.0613333
46	Intestine	Kongsfjord	Ala-AP	5	0.062
31	Stomach	Kongsfjord	b-gala	5	0.00749197
32	Stomach	Kongsfjord	b-gala	5	0.00543864
38	Stomach	Kongsfjord	b-gala	5	0.00570646
39	Stomach	Kongsfjord	b-gala	5	0.00556362
46	Stomach	Kongsfjord	b-gala	5	0.00863469
31	Intestine	Kongsfjord	b-gala	5	0.00842043
32	Intestine	Kongsfjord	b-gala	5	0.00688489
38	Intestine	Kongsfjord	b-gala	5	0.00631353
39	Intestine	Kongsfjord	b-gala	5	0.00468873
46	Intestine	Kongsfjord	b-gala	5	0.00599214
31	Stomach	Kongsfjord	b-glu	5	0.056404
32	Stomach	Kongsfjord	b-glu	5	0.0291215
38	Stomach	Kongsfjord	b-glu	5	0.0500119
39	Stomach	Kongsfjord	b-glu	5	0.0290144
46	Stomach	Kongsfjord	b-glu	5	0.0576181
31	Intestine	Kongsfjord	b-glu	5	0.181157
32	Intestine	Kongsfjord	b-glu	5	0.0494227
38	Intestine	Kongsfjord	b-glu	5	0.0703131
39	Intestine	Kongsfjord	b-glu	5	0.0389775
46	Intestine	Kongsfjord	b-glu	5	0.110933
31	Stomach	Kongsfjord	Esterase_C4	5	2.39739
32	Stomach	Kongsfjord	Esterase_C4	5	2.65165
38	Stomach	Kongsfjord	Esterase_C4	5	2.24991
39	Stomach	Kongsfjord	Esterase_C4	5	2.52291
46	Stomach	Kongsfjord	Esterase_C4	5	2.19635
31	Intestine	Kongsfjord	Esterase_C4	5	1.10148
32	Intestine	Kongsfjord	Esterase_C4	5	2.63504
38	Intestine	Kongsfjord	Esterase_C4	5	1.6448
39	Intestine	Kongsfjord	Esterase_C4	5	1.87156
46	Intestine	Kongsfjord	Esterase_C4	5	1.61034
31	Stomach	Kongsfjord	Esterase_C7	5	4.00077
32	Stomach	Kongsfjord	Esterase_C7	5	4.40144
38	Stomach	Kongsfjord	Esterase_C7	5	3.47227
39	Stomach	Kongsfjord	Esterase_C7	5	4.58785
46	Stomach	Kongsfjord	Esterase_C7	5	3.01071
31	Intestine	Kongsfjord	Esterase_C7	5	1.46965
32	Intestine	Kongsfjord	Esterase_C7	5	4.28538
38	Intestine	Kongsfjord	Esterase_C7	5	2.14957
39	Intestine	Kongsfjord	Esterase_C7	5	2.83841
46	Intestine	Kongsfjord	Esterase_C7	5	2.09636
31	Stomach	Kongsfjord	Leu-AP	5	0.026
32	Stomach	Kongsfjord	Leu-AP	5	0.0286667
38	Stomach	Kongsfjord	Leu-AP	5	0.0286667
39	Stomach	Kongsfjord	Leu-AP	5	0.026
46	Stomach	Kongsfjord	Leu-AP	5	0.0486667
31	Intestine	Kongsfjord	Leu-AP	5	0.0486667
32	Intestine	Kongsfjord	Leu-AP	5	0.0353333
38	Intestine	Kongsfjord	Leu-AP	5	0.0373333
39	Intestine	Kongsfjord	Leu-AP	5	0.0193333
46	Intestine	Kongsfjord	Leu-AP	5	0.024
1	Stomach	Porsanger	a-glu	5	0.0360993
2	Stomach	Porsanger	a-glu	5	0.0218688
3	Stomach	Porsanger	a-glu	5	0.015691
4	Stomach	Porsanger	a-glu	5	0.0427413
5	Stomach	Porsanger	a-glu	5	0.0495798
1	Intestine	Porsanger	a-glu	5	0.0288144
2	Intestine	Porsanger	a-glu	5	0.0146911
3	Intestine	Porsanger	a-glu	5	0.0270646
4	Intestine	Porsanger	a-glu	5	0.0343316
5	Intestine	Porsanger	a-glu	5	0.0525437
1	Stomach	Porsanger	Ala-AP	5	0.026
2	Stomach	Porsanger	Ala-AP	5	0.0253333
3	Stomach	Porsanger	Ala-AP	5	0.026
4	Stomach	Porsanger	Ala-AP	5	0.046
5	Stomach	Porsanger	Ala-AP	5	0.0296667
1	Intestine	Porsanger	Ala-AP	5	0.0513333
2	Intestine	Porsanger	Ala-AP	5	0.0343333
3	Intestine	Porsanger	Ala-AP	5	0.04
4	Intestine	Porsanger	Ala-AP	5	0.0256667
5	Intestine	Porsanger	Ala-AP	5	0.0723333
1	Stomach	Porsanger	b-gala	5	0.004162
2	Stomach	Porsanger	b-gala	5	0.00446554
3	Stomach	Porsanger	b-gala	5	0.00314427
4	Stomach	Porsanger	b-gala	5	0.00400131
5	Stomach	Porsanger	b-gala	5	0.00450125
1	Intestine	Porsanger	b-gala	5	0.00623319
2	Intestine	Porsanger	b-gala	5	0.00441197
3	Intestine	Porsanger	b-gala	5	0.00450125
4	Intestine	Porsanger	b-gala	5	0.00821509
5	Intestine	Porsanger	b-gala	5	0.00578681
1	Stomach	Porsanger	b-glu	5	0.0136948
2	Stomach	Porsanger	b-glu	5	0.0132306
3	Stomach	Porsanger	b-glu	5	0.021301
4	Stomach	Porsanger	b-glu	5	0.0219438
5	Stomach	Porsanger	b-glu	5	0.0189799
1	Intestine	Porsanger	b-glu	5	0.0531901
2	Intestine	Porsanger	b-glu	5	0.0332996
3	Intestine	Porsanger	b-glu	5	0.0307999
4	Intestine	Porsanger	b-glu	5	0.0514939
5	Intestine	Porsanger	b-glu	5	0.0322462
1	Stomach	Porsanger	Esterase_C4	5	2.55041
2	Stomach	Porsanger	Esterase_C4	5	1.19575
3	Stomach	Porsanger	Esterase_C4	5	1.90388
4	Stomach	Porsanger	Esterase_C4	5	1.63748
5	Stomach	Porsanger	Esterase_C4	5	2.90144
1	Intestine	Porsanger	Esterase_C4	5	1.33252
2	Intestine	Porsanger	Esterase_C4	5	0.797941
3	Intestine	Porsanger	Esterase_C4	5	1.17682
4	Intestine	Porsanger	Esterase_C4	5	1.4609
5	Intestine	Porsanger	Esterase_C4	5	1.70373
1	Stomach	Porsanger	Esterase_C7	5	6.00964
2	Stomach	Porsanger	Esterase_C7	5	2.89305
3	Stomach	Porsanger	Esterase_C7	5	4.37287
4	Stomach	Porsanger	Esterase_C7	5	2.92715
5	Stomach	Porsanger	Esterase_C7	5	5.40721
1	Intestine	Porsanger	Esterase_C7	5	2.29366
2	Intestine	Porsanger	Esterase_C7	5	1.12201
3	Intestine	Porsanger	Esterase_C7	5	1.67748
4	Intestine	Porsanger	Esterase_C7	5	2.25384
5	Intestine	Porsanger	Esterase_C7	5	2.24295
1	Stomach	Porsanger	Leu-AP	5	0.0156667
2	Stomach	Porsanger	Leu-AP	5	0.011
3	Stomach	Porsanger	Leu-AP	5	0.0103333
4	Stomach	Porsanger	Leu-AP	5	0.0133333
5	Stomach	Porsanger	Leu-AP	5	0.017
1	Intestine	Porsanger	Leu-AP	5	0.043
2	Intestine	Porsanger	Leu-AP	5	0.0326667
3	Intestine	Porsanger	Leu-AP	5	0.0216667
4	Intestine	Porsanger	Leu-AP	5	0.0286667
5	Intestine	Porsanger	Leu-AP	5	0.0276667
31	Stomach	Kongsfjord	a-glu	10	0.0440073
32	Stomach	Kongsfjord	a-glu	10	0.0552024
38	Stomach	Kongsfjord	a-glu	10	0.0493638
39	Stomach	Kongsfjord	a-glu	10	0.05697
46	Stomach	Kongsfjord	a-glu	10	0.0603446
31	Intestine	Kongsfjord	a-glu	10	0.0505422
32	Intestine	Kongsfjord	a-glu	10	0.0578092
38	Intestine	Kongsfjord	a-glu	10	0.0495959
39	Intestine	Kongsfjord	a-glu	10	0.0547024
46	Intestine	Kongsfjord	a-glu	10	0.0430788
31	Stomach	Kongsfjord	Ala-AP	10	0.0686667
32	Stomach	Kongsfjord	Ala-AP	10	0.0793333
38	Stomach	Kongsfjord	Ala-AP	10	0.0473333
39	Stomach	Kongsfjord	Ala-AP	10	0.0766667
46	Stomach	Kongsfjord	Ala-AP	10	0.0613333
31	Intestine	Kongsfjord	Ala-AP	10	0.05
32	Intestine	Kongsfjord	Ala-AP	10	0.08
38	Intestine	Kongsfjord	Ala-AP	10	0.102667
39	Intestine	Kongsfjord	Ala-AP	10	0.086
46	Intestine	Kongsfjord	Ala-AP	10	0.104667
31	Stomach	Kongsfjord	b-gala	10	0.0118557
32	Stomach	Kongsfjord	b-gala	10	0.0102131
38	Stomach	Kongsfjord	b-gala	10	0.00921319
39	Stomach	Kongsfjord	b-gala	10	0.00919533
46	Stomach	Kongsfjord	b-gala	10	0.0158017
31	Intestine	Kongsfjord	b-gala	10	0.0177479
32	Intestine	Kongsfjord	b-gala	10	0.0107666
38	Intestine	Kongsfjord	b-gala	10	0.010713
39	Intestine	Kongsfjord	b-gala	10	0.0102309
46	Intestine	Kongsfjord	b-gala	10	0.0171408
31	Stomach	Kongsfjord	b-glu	10	0.0752768
32	Stomach	Kongsfjord	b-glu	10	0.0393346
38	Stomach	Kongsfjord	b-glu	10	0.0667242
39	Stomach	Kongsfjord	b-glu	10	0.0382097
46	Stomach	Kongsfjord	b-glu	10	0.0886323
31	Intestine	Kongsfjord	b-glu	10	0.24706
32	Intestine	Kongsfjord	b-glu	10	0.0757053
38	Intestine	Kongsfjord	b-glu	10	0.108023
39	Intestine	Kongsfjord	b-glu	10	0.0658314
46	Intestine	Kongsfjord	b-glu	10	0.174283
31	Stomach	Kongsfjord	Esterase_C4	10	3.07785
32	Stomach	Kongsfjord	Esterase_C4	10	3.42745
38	Stomach	Kongsfjord	Esterase_C4	10	3.26033
39	Stomach	Kongsfjord	Esterase_C4	10	4.41537
46	Stomach	Kongsfjord	Esterase_C4	10	3.64207
31	Intestine	Kongsfjord	Esterase_C4	10	1.95655
32	Intestine	Kongsfjord	Esterase_C4	10	4.64498
38	Intestine	Kongsfjord	Esterase_C4	10	1.88406
39	Intestine	Kongsfjord	Esterase_C4	10	2.51559
46	Intestine	Kongsfjord	Esterase_C4	10	1.93995
31	Stomach	Kongsfjord	Esterase_C7	10	4.25003
32	Stomach	Kongsfjord	Esterase_C7	10	5.11671
38	Stomach	Kongsfjord	Esterase_C7	10	3.91275
39	Stomach	Kongsfjord	Esterase_C7	10	5.48578
46	Stomach	Kongsfjord	Esterase_C7	10	4.44661
31	Intestine	Kongsfjord	Esterase_C7	10	2.16974
32	Intestine	Kongsfjord	Esterase_C7	10	7.60302
38	Intestine	Kongsfjord	Esterase_C7	10	4.16165
39	Intestine	Kongsfjord	Esterase_C7	10	5.68004
46	Intestine	Kongsfjord	Esterase_C7	10	3.22354
31	Stomach	Kongsfjord	Leu-AP	10	0.042
32	Stomach	Kongsfjord	Leu-AP	10	0.0346667
38	Stomach	Kongsfjord	Leu-AP	10	0.0366667
39	Stomach	Kongsfjord	Leu-AP	10	0.0286667
46	Stomach	Kongsfjord	Leu-AP	10	0.0753333
31	Intestine	Kongsfjord	Leu-AP	10	0.072
32	Intestine	Kongsfjord	Leu-AP	10	0.0473333
38	Intestine	Kongsfjord	Leu-AP	10	0.054
39	Intestine	Kongsfjord	Leu-AP	10	0.028
46	Intestine	Kongsfjord	Leu-AP	10	0.032
1	Stomach	Porsanger	a-glu	10	0.0506279
2	Stomach	Porsanger	a-glu	10	0.0297018
3	Stomach	Porsanger	a-glu	10	0.0207743
4	Stomach	Porsanger	a-glu	10	0.0676794
5	Stomach	Porsanger	a-glu	10	0.0758392
1	Intestine	Porsanger	a-glu	10	0.0478604
2	Intestine	Porsanger	a-glu	10	0.0243096
3	Intestine	Porsanger	a-glu	10	0.035344
4	Intestine	Porsanger	a-glu	10	0.0497173
5	Intestine	Porsanger	a-glu	10	0.0847488
1	Stomach	Porsanger	Ala-AP	10	0.0453333
2	Stomach	Porsanger	Ala-AP	10	0.0453333
3	Stomach	Porsanger	Ala-AP	10	0.0266667
4	Stomach	Porsanger	Ala-AP	10	0.0393333
5	Stomach	Porsanger	Ala-AP	10	0.0553333
1	Intestine	Porsanger	Ala-AP	10	0.100667
2	Intestine	Porsanger	Ala-AP	10	0.0556667
3	Intestine	Porsanger	Ala-AP	10	0.0616667
4	Intestine	Porsanger	Ala-AP	10	0.0433333
5	Intestine	Porsanger	Ala-AP	10	0.102333
1	Stomach	Porsanger	b-gala	10	0.00566004
2	Stomach	Porsanger	b-gala	10	0.00735627
3	Stomach	Porsanger	b-gala	10	0.00683847
4	Stomach	Porsanger	b-gala	10	0.00728485
5	Stomach	Porsanger	b-gala	10	0.0108916
1	Intestine	Porsanger	b-gala	10	0.0103738
2	Intestine	Porsanger	b-gala	10	0.0073027
3	Intestine	Porsanger	b-gala	10	0.00546364
4	Intestine	Porsanger	b-gala	10	0.0143911
5	Intestine	Porsanger	b-gala	10	0.00926675
1	Stomach	Porsanger	b-glu	10	0.019337
2	Stomach	Porsanger	b-glu	10	0.0219081
3	Stomach	Porsanger	b-glu	10	0.0330675
4	Stomach	Porsanger	b-glu	10	0.0347994
5	Stomach	Porsanger	b-glu	10	0.0238543
1	Intestine	Porsanger	b-glu	10	0.0773658
2	Intestine	Porsanger	b-glu	10	0.0512082
3	Intestine	Porsanger	b-glu	10	0.0407273
4	Intestine	Porsanger	b-glu	10	0.0740805
5	Intestine	Porsanger	b-glu	10	0.0494048
1	Stomach	Porsanger	Esterase_C4	10	6.42709
2	Stomach	Porsanger	Esterase_C4	10	3.05285
3	Stomach	Porsanger	Esterase_C4	10	5.05226
4	Stomach	Porsanger	Esterase_C4	10	3.67188
5	Stomach	Porsanger	Esterase_C4	10	6.30068
1	Intestine	Porsanger	Esterase_C4	10	3.26854
2	Intestine	Porsanger	Esterase_C4	10	1.9262
3	Intestine	Porsanger	Esterase_C4	10	2.98304
4	Intestine	Porsanger	Esterase_C4	10	3.41352
5	Intestine	Porsanger	Esterase_C4	10	4.26164
1	Stomach	Porsanger	Esterase_C7	10	10.0288
2	Stomach	Porsanger	Esterase_C7	10	5.7952
3	Stomach	Porsanger	Esterase_C7	10	6.42191
4	Stomach	Porsanger	Esterase_C7	10	4.80711
5	Stomach	Porsanger	Esterase_C7	10	8.51256
1	Intestine	Porsanger	Esterase_C7	10	3.25086
2	Intestine	Porsanger	Esterase_C7	10	1.85531
3	Intestine	Porsanger	Esterase_C7	10	2.5438
4	Intestine	Porsanger	Esterase_C7	10	3.26979
5	Intestine	Porsanger	Esterase_C7	10	3.3896
1	Stomach	Porsanger	Leu-AP	10	0.0216667
2	Stomach	Porsanger	Leu-AP	10	0.0206667
3	Stomach	Porsanger	Leu-AP	10	0.0156667
4	Stomach	Porsanger	Leu-AP	10	0.0276667
5	Stomach	Porsanger	Leu-AP	10	0.0253333
1	Intestine	Porsanger	Leu-AP	10	0.0653333
2	Intestine	Porsanger	Leu-AP	10	0.051
3	Intestine	Porsanger	Leu-AP	10	0.043
4	Intestine	Porsanger	Leu-AP	10	0.055
5	Intestine	Porsanger	Leu-AP	10	0.046
31	Stomach	Kongsfjord	a-glu	15	0.066453
32	Stomach	Kongsfjord	a-glu	15	0.0748448
38	Stomach	Kongsfjord	a-glu	15	0.0695062
39	Stomach	Kongsfjord	a-glu	15	0.079755
46	Stomach	Kongsfjord	a-glu	15	0.0907715
31	Intestine	Kongsfjord	a-glu	15	0.0682206
32	Intestine	Kongsfjord	a-glu	15	0.0915393
38	Intestine	Kongsfjord	a-glu	15	0.0774874
39	Intestine	Kongsfjord	a-glu	15	0.0890931
46	Intestine	Kongsfjord	a-glu	15	0.0617571
31	Stomach	Kongsfjord	Ala-AP	15	0.102
32	Stomach	Kongsfjord	Ala-AP	15	0.121333
38	Stomach	Kongsfjord	Ala-AP	15	0.078
39	Stomach	Kongsfjord	Ala-AP	15	0.129333
46	Stomach	Kongsfjord	Ala-AP	15	0.1
31	Intestine	Kongsfjord	Ala-AP	15	0.066
32	Intestine	Kongsfjord	Ala-AP	15	0.128667
38	Intestine	Kongsfjord	Ala-AP	15	0.139333
39	Intestine	Kongsfjord	Ala-AP	15	0.104
46	Intestine	Kongsfjord	Ala-AP	15	0.136667
31	Stomach	Kongsfjord	b-gala	15	0.0194977
32	Stomach	Kongsfjord	b-gala	15	0.0143911
38	Stomach	Kongsfjord	b-gala	15	0.0146054
39	Stomach	Kongsfjord	b-gala	15	0.0146411
46	Stomach	Kongsfjord	b-gala	15	0.0229794
31	Intestine	Kongsfjord	b-gala	15	0.0280681
32	Intestine	Kongsfjord	b-gala	15	0.0170694
38	Intestine	Kongsfjord	b-gala	15	0.0150518
39	Intestine	Kongsfjord	b-gala	15	0.0148911
46	Intestine	Kongsfjord	b-gala	15	0.0213546
31	Stomach	Kongsfjord	b-glu	15	0.118361
32	Stomach	Kongsfjord	b-glu	15	0.0596536
38	Stomach	Kongsfjord	b-glu	15	0.0913106
39	Stomach	Kongsfjord	b-glu	15	0.0627961
46	Stomach	Kongsfjord	b-glu	15	0.121628
31	Intestine	Kongsfjord	b-glu	15	0.363135
32	Intestine	Kongsfjord	b-glu	15	0.114094
38	Intestine	Kongsfjord	b-glu	15	0.1515
39	Intestine	Kongsfjord	b-glu	15	0.0928104
46	Intestine	Kongsfjord	b-glu	15	0.18837
31	Stomach	Kongsfjord	Esterase_C4	15	4.58999
32	Stomach	Kongsfjord	Esterase_C4	15	6.8499
38	Stomach	Kongsfjord	Esterase_C4	15	4.64623
39	Stomach	Kongsfjord	Esterase_C4	15	6.71724
46	Stomach	Kongsfjord	Esterase_C4	15	5.20617
31	Intestine	Kongsfjord	Esterase_C4	15	2.46953
32	Intestine	Kongsfjord	Esterase_C4	15	5.18028
38	Intestine	Kongsfjord	Esterase_C4	15	3.37621
39	Intestine	Kongsfjord	Esterase_C4	15	4.53857
46	Intestine	Kongsfjord	Esterase_C4	15	4.32788
31	Stomach	Kongsfjord	Esterase_C7	15	7.1188
32	Stomach	Kongsfjord	Esterase_C7	15	8.51149
38	Stomach	Kongsfjord	Esterase_C7	15	7.65445
39	Stomach	Kongsfjord	Esterase_C7	15	9.49923
46	Stomach	Kongsfjord	Esterase_C7	15	8.28758
31	Intestine	Kongsfjord	Esterase_C7	15	2.92287
32	Intestine	Kongsfjord	Esterase_C7	15	10.563
38	Intestine	Kongsfjord	Esterase_C7	15	5.62469
39	Intestine	Kongsfjord	Esterase_C7	15	7.82728
46	Intestine	Kongsfjord	Esterase_C7	15	5.3008
31	Stomach	Kongsfjord	Leu-AP	15	0.066
32	Stomach	Kongsfjord	Leu-AP	15	0.052
38	Stomach	Kongsfjord	Leu-AP	15	0.0586667
39	Stomach	Kongsfjord	Leu-AP	15	0.0446667
46	Stomach	Kongsfjord	Leu-AP	15	0.126667
31	Intestine	Kongsfjord	Leu-AP	15	0.102667
32	Intestine	Kongsfjord	Leu-AP	15	0.0553333
38	Intestine	Kongsfjord	Leu-AP	15	0.0606667
39	Intestine	Kongsfjord	Leu-AP	15	0.0353333
46	Intestine	Kongsfjord	Leu-AP	15	0.0446667
1	Stomach	Porsanger	a-glu	15	0.0805136
2	Stomach	Porsanger	a-glu	15	0.0459285
3	Stomach	Porsanger	a-glu	15	0.0278235
4	Stomach	Porsanger	a-glu	15	0.0864415
5	Stomach	Porsanger	a-glu	15	0.110474
1	Intestine	Porsanger	a-glu	15	0.0776211
2	Intestine	Porsanger	a-glu	15	0.0409648
3	Intestine	Porsanger	a-glu	15	0.0560523
4	Intestine	Porsanger	a-glu	15	0.0881913
5	Intestine	Porsanger	a-glu	15	0.144488
1	Stomach	Porsanger	Ala-AP	15	0.078
2	Stomach	Porsanger	Ala-AP	15	0.0773333
3	Stomach	Porsanger	Ala-AP	15	0.0566667
4	Stomach	Porsanger	Ala-AP	15	0.0826667
5	Stomach	Porsanger	Ala-AP	15	0.0813333
1	Intestine	Porsanger	Ala-AP	15	0.176333
2	Intestine	Porsanger	Ala-AP	15	0.0973333
3	Intestine	Porsanger	Ala-AP	15	0.099
4	Intestine	Porsanger	Ala-AP	15	0.0666667
5	Intestine	Porsanger	Ala-AP	15	0.151667
1	Stomach	Porsanger	b-gala	15	0.011579
2	Stomach	Porsanger	b-gala	15	0.011704
3	Stomach	Porsanger	b-gala	15	0.0095078
4	Stomach	Porsanger	b-gala	15	0.0121682
5	Stomach	Porsanger	b-gala	15	0.0166677
1	Intestine	Porsanger	b-gala	15	0.017239
2	Intestine	Porsanger	b-gala	15	0.0110255
3	Intestine	Porsanger	b-gala	15	0.00781157
4	Intestine	Porsanger	b-gala	15	0.023649
5	Intestine	Porsanger	b-gala	15	0.0136502
1	Stomach	Porsanger	b-glu	15	0.0290858
2	Stomach	Porsanger	b-glu	15	0.0356386
3	Stomach	Porsanger	b-glu	15	0.0502262
4	Stomach	Porsanger	b-glu	15	0.0504226
5	Stomach	Porsanger	b-glu	15	0.0374777
1	Intestine	Porsanger	b-glu	15	0.113826
2	Intestine	Porsanger	b-glu	15	0.0772587
3	Intestine	Porsanger	b-glu	15	0.0570111
4	Intestine	Porsanger	b-glu	15	0.108309
5	Intestine	Porsanger	b-glu	15	0.0675455
1	Stomach	Porsanger	Esterase_C4	15	9.58332
2	Stomach	Porsanger	Esterase_C4	15	5.58576
3	Stomach	Porsanger	Esterase_C4	15	7.10326
4	Stomach	Porsanger	Esterase_C4	15	5.35079
5	Stomach	Porsanger	Esterase_C4	15	9.71367
1	Intestine	Porsanger	Esterase_C4	15	4.96923
2	Intestine	Porsanger	Esterase_C4	15	2.41632
3	Intestine	Porsanger	Esterase_C4	15	3.8174
4	Intestine	Porsanger	Esterase_C4	15	4.80479
5	Intestine	Porsanger	Esterase_C4	15	5.96322
1	Stomach	Porsanger	Esterase_C7	15	15.2835
2	Stomach	Porsanger	Esterase_C7	15	7.98012
3	Stomach	Porsanger	Esterase_C7	15	10.2816
4	Stomach	Porsanger	Esterase_C7	15	7.51178
5	Stomach	Porsanger	Esterase_C7	15	12.5148
1	Intestine	Porsanger	Esterase_C7	15	5.4215
2	Intestine	Porsanger	Esterase_C7	15	2.97429
3	Intestine	Porsanger	Esterase_C7	15	4.19254
4	Intestine	Porsanger	Esterase_C7	15	5.87751
5	Intestine	Porsanger	Esterase_C7	15	6.49333
1	Stomach	Porsanger	Leu-AP	15	0.0306667
2	Stomach	Porsanger	Leu-AP	15	0.027
3	Stomach	Porsanger	Leu-AP	15	0.021
4	Stomach	Porsanger	Leu-AP	15	0.0346667
5	Stomach	Porsanger	Leu-AP	15	0.0336667
1	Intestine	Porsanger	Leu-AP	15	0.121667
2	Intestine	Porsanger	Leu-AP	15	0.0766667
3	Intestine	Porsanger	Leu-AP	15	0.088
4	Intestine	Porsanger	Leu-AP	15	0.072
5	Intestine	Porsanger	Leu-AP	15	0.0756667
31	Stomach	Kongsfjord	a-glu	20	0.121468
32	Stomach	Kongsfjord	a-glu	20	0.124253
38	Stomach	Kongsfjord	a-glu	20	0.1162
39	Stomach	Kongsfjord	a-glu	20	0.122914
46	Stomach	Kongsfjord	a-glu	20	0.138662
31	Intestine	Kongsfjord	a-glu	20	0.103452
32	Intestine	Kongsfjord	a-glu	20	0.12611
38	Intestine	Kongsfjord	a-glu	20	0.112326
39	Intestine	Kongsfjord	a-glu	20	0.13543
46	Intestine	Kongsfjord	a-glu	20	0.102024
31	Stomach	Kongsfjord	Ala-AP	20	0.147333
32	Stomach	Kongsfjord	Ala-AP	20	0.18
38	Stomach	Kongsfjord	Ala-AP	20	0.110667
39	Stomach	Kongsfjord	Ala-AP	20	0.191333
46	Stomach	Kongsfjord	Ala-AP	20	0.155333
31	Intestine	Kongsfjord	Ala-AP	20	0.136667
32	Intestine	Kongsfjord	Ala-AP	20	0.204667
38	Intestine	Kongsfjord	Ala-AP	20	0.234667
39	Intestine	Kongsfjord	Ala-AP	20	0.202
46	Intestine	Kongsfjord	Ala-AP	20	0.235333
31	Stomach	Kongsfjord	b-gala	20	0.0293179
32	Stomach	Kongsfjord	b-gala	20	0.0247471
38	Stomach	Kongsfjord	b-gala	20	0.0233544
39	Stomach	Kongsfjord	b-gala	20	0.0283895
46	Stomach	Kongsfjord	b-gala	20	0.0363528
31	Intestine	Kongsfjord	b-gala	20	0.046673
32	Intestine	Kongsfjord	b-gala	20	0.0252113
38	Intestine	Kongsfjord	b-gala	20	0.0234793
39	Intestine	Kongsfjord	b-gala	20	0.0241043
46	Intestine	Kongsfjord	b-gala	20	0.0266754
31	Stomach	Kongsfjord	b-glu	20	0.178354
32	Stomach	Kongsfjord	b-glu	20	0.099756
38	Stomach	Kongsfjord	b-glu	20	0.143554
39	Stomach	Kongsfjord	b-glu	20	0.0870075
46	Stomach	Kongsfjord	b-glu	20	0.197423
31	Intestine	Kongsfjord	b-glu	20	0.515617
32	Intestine	Kongsfjord	b-glu	20	0.147643
38	Intestine	Kongsfjord	b-glu	20	0.221259
39	Intestine	Kongsfjord	b-glu	20	0.118004
46	Intestine	Kongsfjord	b-glu	20	0.337692
31	Stomach	Kongsfjord	Esterase_C4	20	11.3701
32	Stomach	Kongsfjord	Esterase_C4	20	12.8204
38	Stomach	Kongsfjord	Esterase_C4	20	6.95292
39	Stomach	Kongsfjord	Esterase_C4	20	8.87252
46	Stomach	Kongsfjord	Esterase_C4	20	8.48935
31	Intestine	Kongsfjord	Esterase_C4	20	3.18891
32	Intestine	Kongsfjord	Esterase_C4	20	9.09427
38	Intestine	Kongsfjord	Esterase_C4	20	5.22759
39	Intestine	Kongsfjord	Esterase_C4	20	7.75658
46	Intestine	Kongsfjord	Esterase_C4	20	5.52898
31	Stomach	Kongsfjord	Esterase_C7	20	14.104
32	Stomach	Kongsfjord	Esterase_C7	20	15.6871
38	Stomach	Kongsfjord	Esterase_C7	20	14.219
39	Stomach	Kongsfjord	Esterase_C7	20	16.5423
46	Stomach	Kongsfjord	Esterase_C7	20	12.5007
31	Intestine	Kongsfjord	Esterase_C7	20	4.63338
32	Intestine	Kongsfjord	Esterase_C7	20	16.1445
38	Intestine	Kongsfjord	Esterase_C7	20	8.91197
39	Intestine	Kongsfjord	Esterase_C7	20	12.3235
46	Intestine	Kongsfjord	Esterase_C7	20	8.25277
31	Stomach	Kongsfjord	Leu-AP	20	0.0893333
32	Stomach	Kongsfjord	Leu-AP	20	0.0733333
38	Stomach	Kongsfjord	Leu-AP	20	0.096
39	Stomach	Kongsfjord	Leu-AP	20	0.066
46	Stomach	Kongsfjord	Leu-AP	20	0.168667
31	Intestine	Kongsfjord	Leu-AP	20	0.138667
32	Intestine	Kongsfjord	Leu-AP	20	0.0946667
38	Intestine	Kongsfjord	Leu-AP	20	0.100667
39	Intestine	Kongsfjord	Leu-AP	20	0.0573333
46	Intestine	Kongsfjord	Leu-AP	20	0.0813333
1	Stomach	Porsanger	a-glu	20	0.105112
2	Stomach	Porsanger	a-glu	20	0.0619212
3	Stomach	Porsanger	a-glu	20	0.0385133
4	Stomach	Porsanger	a-glu	20	0.131556
5	Stomach	Porsanger	a-glu	20	0.147179
1	Intestine	Porsanger	a-glu	20	0.112237
2	Intestine	Porsanger	a-glu	20	0.0544935
3	Intestine	Porsanger	a-glu	20	0.0880252
4	Intestine	Porsanger	a-glu	20	0.121789
5	Intestine	Porsanger	a-glu	20	0.191816
1	Stomach	Porsanger	Ala-AP	20	0.120667
2	Stomach	Porsanger	Ala-AP	20	0.115333
3	Stomach	Porsanger	Ala-AP	20	0.0773333
4	Stomach	Porsanger	Ala-AP	20	0.107333
5	Stomach	Porsanger	Ala-AP	20	0.125333
1	Intestine	Porsanger	Ala-AP	20	0.276
2	Intestine	Porsanger	Ala-AP	20	0.15
3	Intestine	Porsanger	Ala-AP	20	0.150667
4	Intestine	Porsanger	Ala-AP	20	0.113333
5	Intestine	Porsanger	Ala-AP	20	0.278667
1	Stomach	Porsanger	b-gala	20	0.0176943
2	Stomach	Porsanger	b-gala	20	0.0217474
3	Stomach	Porsanger	b-gala	20	0.0151411
4	Stomach	Porsanger	b-gala	20	0.0183192
5	Stomach	Porsanger	b-gala	20	0.0289073
1	Intestine	Porsanger	b-gala	20	0.0253363
2	Intestine	Porsanger	b-gala	20	0.0182478
3	Intestine	Porsanger	b-gala	20	0.0126949
4	Intestine	Porsanger	b-gala	20	0.0371563
5	Intestine	Porsanger	b-gala	20	0.0207118
1	Stomach	Porsanger	b-glu	20	0.0407451
2	Stomach	Porsanger	b-glu	20	0.0451732
3	Stomach	Porsanger	b-glu	20	0.0504226
4	Stomach	Porsanger	b-glu	20	0.0792406
5	Stomach	Porsanger	b-glu	20	0.0586002
1	Intestine	Porsanger	b-glu	20	0.15741
2	Intestine	Porsanger	b-glu	20	0.116736
3	Intestine	Porsanger	b-glu	20	0.0826687
4	Intestine	Porsanger	b-glu	20	0.163552
5	Intestine	Porsanger	b-glu	20	0.100327
1	Stomach	Porsanger	Esterase_C4	20	12.3505
2	Stomach	Porsanger	Esterase_C4	20	7.79746
3	Stomach	Porsanger	Esterase_C4	20	10.8741
4	Stomach	Porsanger	Esterase_C4	20	8.53559
5	Stomach	Porsanger	Esterase_C4	20	14.7304
1	Intestine	Porsanger	Esterase_C4	20	7.1679
2	Intestine	Porsanger	Esterase_C4	20	4.09273
3	Intestine	Porsanger	Esterase_C4	20	5.95875
4	Intestine	Porsanger	Esterase_C4	20	7.00185
5	Intestine	Porsanger	Esterase_C4	20	8.18688
1	Stomach	Porsanger	Esterase_C7	20	22.074
2	Stomach	Porsanger	Esterase_C7	20	11.8382
3	Stomach	Porsanger	Esterase_C7	20	14.4776
4	Stomach	Porsanger	Esterase_C7	20	11.4927
5	Stomach	Porsanger	Esterase_C7	20	19.8092
1	Intestine	Porsanger	Esterase_C7	20	7.93138
2	Intestine	Porsanger	Esterase_C7	20	4.74354
3	Intestine	Porsanger	Esterase_C7	20	6.82151
4	Intestine	Porsanger	Esterase_C7	20	8.22884
5	Intestine	Porsanger	Esterase_C7	20	9.43459
1	Stomach	Porsanger	Leu-AP	20	0.047
2	Stomach	Porsanger	Leu-AP	20	0.0473333
3	Stomach	Porsanger	Leu-AP	20	0.0353333
4	Stomach	Porsanger	Leu-AP	20	0.0516667
5	Stomach	Porsanger	Leu-AP	20	0.048
1	Intestine	Porsanger	Leu-AP	20	0.152
2	Intestine	Porsanger	Leu-AP	20	0.117333
3	Intestine	Porsanger	Leu-AP	20	0.093
4	Intestine	Porsanger	Leu-AP	20	0.095
5	Intestine	Porsanger	Leu-AP	20	0.088
31	Stomach	Kongsfjord	a-glu	30	0.144947
32	Stomach	Kongsfjord	a-glu	30	0.182675
38	Stomach	Kongsfjord	a-glu	30	0.159624
39	Stomach	Kongsfjord	a-glu	30	0.217706
46	Stomach	Kongsfjord	a-glu	30	0.177854
31	Intestine	Kongsfjord	a-glu	30	0.153607
32	Intestine	Kongsfjord	a-glu	30	0.192923
38	Intestine	Kongsfjord	a-glu	30	0.17855
39	Intestine	Kongsfjord	a-glu	30	0.187888
46	Intestine	Kongsfjord	a-glu	30	0.135966
31	Stomach	Kongsfjord	Ala-AP	30	0.293333
32	Stomach	Kongsfjord	Ala-AP	30	0.354
38	Stomach	Kongsfjord	Ala-AP	30	0.208
39	Stomach	Kongsfjord	Ala-AP	30	0.372
46	Stomach	Kongsfjord	Ala-AP	30	0.298667
31	Intestine	Kongsfjord	Ala-AP	30	0.254667
32	Intestine	Kongsfjord	Ala-AP	30	0.351333
38	Intestine	Kongsfjord	Ala-AP	30	0.361333
39	Intestine	Kongsfjord	Ala-AP	30	0.329333
46	Intestine	Kongsfjord	Ala-AP	30	0.388667
31	Stomach	Kongsfjord	b-gala	30	0.0733484
32	Stomach	Kongsfjord	b-gala	30	0.0606356
38	Stomach	Kongsfjord	b-gala	30	0.0576003
39	Stomach	Kongsfjord	b-gala	30	0.0585645
46	Stomach	Kongsfjord	b-gala	30	0.0920605
31	Intestine	Kongsfjord	b-gala	30	0.0960243
32	Intestine	Kongsfjord	b-gala	30	0.0647423
38	Intestine	Kongsfjord	b-gala	30	0.0538864
39	Intestine	Kongsfjord	b-gala	30	0.0628675
46	Intestine	Kongsfjord	b-gala	30	0.0667063
31	Stomach	Kongsfjord	b-glu	30	0.374277
32	Stomach	Kongsfjord	b-glu	30	0.198012
38	Stomach	Kongsfjord	b-glu	30	0.288698
39	Stomach	Kongsfjord	b-glu	30	0.203815
46	Stomach	Kongsfjord	b-glu	30	0.375259
31	Intestine	Kongsfjord	b-glu	30	0.994989
32	Intestine	Kongsfjord	b-glu	30	0.363171
38	Intestine	Kongsfjord	b-glu	30	0.420771
39	Intestine	Kongsfjord	b-glu	30	0.296429
46	Intestine	Kongsfjord	b-glu	30	0.615695
31	Stomach	Kongsfjord	Esterase_C4	30	15.9988
32	Stomach	Kongsfjord	Esterase_C4	30	16.6327
38	Stomach	Kongsfjord	Esterase_C4	30	16.0881
39	Stomach	Kongsfjord	Esterase_C4	30	17.9504
46	Stomach	Kongsfjord	Esterase_C4	30	14.8356
31	Intestine	Kongsfjord	Esterase_C4	30	6.41388
32	Intestine	Kongsfjord	Esterase_C4	30	17.6997
38	Intestine	Kongsfjord	Esterase_C4	30	10.0774
39	Intestine	Kongsfjord	Esterase_C4	30	13.7566
46	Intestine	Kongsfjord	Esterase_C4	30	11.2851
31	Stomach	Kongsfjord	Esterase_C7	30	32.1105
32	Stomach	Kongsfjord	Esterase_C7	30	32.2704
38	Stomach	Kongsfjord	Esterase_C7	30	31.1045
39	Stomach	Kongsfjord	Esterase_C7	30	34.9598
46	Stomach	Kongsfjord	Esterase_C7	30	24.2503
31	Intestine	Kongsfjord	Esterase_C7	30	10.0959
32	Intestine	Kongsfjord	Esterase_C7	30	33.5467
38	Intestine	Kongsfjord	Esterase_C7	30	20.4356
39	Intestine	Kongsfjord	Esterase_C7	30	25.5789
46	Intestine	Kongsfjord	Esterase_C7	30	17.7804
31	Stomach	Kongsfjord	Leu-AP	30	0.17
32	Stomach	Kongsfjord	Leu-AP	30	0.143333
38	Stomach	Kongsfjord	Leu-AP	30	0.172
39	Stomach	Kongsfjord	Leu-AP	30	0.128667
46	Stomach	Kongsfjord	Leu-AP	30	0.324
31	Intestine	Kongsfjord	Leu-AP	30	0.258
32	Intestine	Kongsfjord	Leu-AP	30	0.169333
38	Intestine	Kongsfjord	Leu-AP	30	0.179333
39	Intestine	Kongsfjord	Leu-AP	30	0.102667
46	Intestine	Kongsfjord	Leu-AP	30	0.120667
1	Stomach	Porsanger	a-glu	30	0.155874
2	Stomach	Porsanger	a-glu	30	0.106273
3	Stomach	Porsanger	a-glu	30	0.060832
4	Stomach	Porsanger	a-glu	30	0.228509
5	Stomach	Porsanger	a-glu	30	0.21351
1	Intestine	Porsanger	a-glu	30	0.181139
2	Intestine	Porsanger	a-glu	30	0.092739
3	Intestine	Porsanger	a-glu	30	0.134502
4	Intestine	Porsanger	a-glu	30	0.191584
5	Intestine	Porsanger	a-glu	30	0.278788
1	Stomach	Porsanger	Ala-AP	30	0.215333
2	Stomach	Porsanger	Ala-AP	30	0.196
3	Stomach	Porsanger	Ala-AP	30	0.127333
4	Stomach	Porsanger	Ala-AP	30	0.238
5	Stomach	Porsanger	Ala-AP	30	0.258
1	Intestine	Porsanger	Ala-AP	30	0.390667
2	Intestine	Porsanger	Ala-AP	30	0.264667
3	Intestine	Porsanger	Ala-AP	30	0.223333
4	Intestine	Porsanger	Ala-AP	30	0.182
5	Intestine	Porsanger	Ala-AP	30	0.512
1	Stomach	Porsanger	b-gala	30	0.0414594
2	Stomach	Porsanger	b-gala	30	0.0520295
3	Stomach	Porsanger	b-gala	30	0.0359957
4	Stomach	Porsanger	b-gala	30	0.0459767
5	Stomach	Porsanger	b-gala	30	0.056404
1	Intestine	Porsanger	b-gala	30	0.0557077
2	Intestine	Porsanger	b-gala	30	0.0381205
3	Intestine	Porsanger	b-gala	30	0.0301393
4	Intestine	Porsanger	b-gala	30	0.0839007
5	Intestine	Porsanger	b-gala	30	0.053083
1	Stomach	Porsanger	b-glu	30	0.09631
2	Stomach	Porsanger	b-glu	30	0.110255
3	Stomach	Porsanger	b-glu	30	0.17789
4	Stomach	Porsanger	b-glu	30	0.16357
5	Stomach	Porsanger	b-glu	30	0.125396
1	Intestine	Porsanger	b-glu	30	0.324122
2	Intestine	Porsanger	b-glu	30	0.220599
3	Intestine	Porsanger	b-glu	30	0.159017
4	Intestine	Porsanger	b-glu	30	0.314695
5	Intestine	Porsanger	b-glu	30	0.184674
1	Stomach	Porsanger	Esterase_C4	30	28.3698
2	Stomach	Porsanger	Esterase_C4	30	17.0539
3	Stomach	Porsanger	Esterase_C4	30	19.5821
4	Stomach	Porsanger	Esterase_C4	30	14.6572
5	Stomach	Porsanger	Esterase_C4	30	23.7374
1	Intestine	Porsanger	Esterase_C4	30	13.2648
2	Intestine	Porsanger	Esterase_C4	30	8.00601
3	Intestine	Porsanger	Esterase_C4	30	11.0262
4	Intestine	Porsanger	Esterase_C4	30	13.3402
5	Intestine	Porsanger	Esterase_C4	30	17.2647
1	Stomach	Porsanger	Esterase_C7	30	38.903
2	Stomach	Porsanger	Esterase_C7	30	24.0275
3	Stomach	Porsanger	Esterase_C7	30	32.3228
4	Stomach	Porsanger	Esterase_C7	30	25.0701
5	Stomach	Porsanger	Esterase_C7	30	40.2993
1	Intestine	Porsanger	Esterase_C7	30	19.6766
2	Intestine	Porsanger	Esterase_C7	30	11.171
3	Intestine	Porsanger	Esterase_C7	30	13.3829
4	Intestine	Porsanger	Esterase_C7	30	16.5182
5	Intestine	Porsanger	Esterase_C7	30	19.3229
1	Stomach	Porsanger	Leu-AP	30	0.0816667
2	Stomach	Porsanger	Leu-AP	30	0.0796667
3	Stomach	Porsanger	Leu-AP	30	0.0566667
4	Stomach	Porsanger	Leu-AP	30	0.0943333
5	Stomach	Porsanger	Leu-AP	30	0.082
1	Intestine	Porsanger	Leu-AP	30	0.323667
2	Intestine	Porsanger	Leu-AP	30	0.224
3	Intestine	Porsanger	Leu-AP	30	0.188
4	Intestine	Porsanger	Leu-AP	30	0.221667
5	Intestine	Porsanger	Leu-AP	30	0.196
31	Stomach	Kongsfjord	a-glu	40	0.111683
32	Stomach	Kongsfjord	a-glu	40	0.0952387
38	Stomach	Kongsfjord	a-glu	40	0.0880967
39	Stomach	Kongsfjord	a-glu	40	0.087936
46	Stomach	Kongsfjord	a-glu	40	0.120557
31	Intestine	Kongsfjord	a-glu	40	0.0942388
32	Intestine	Kongsfjord	a-glu	40	0.131377
38	Intestine	Kongsfjord	a-glu	40	0.110683
39	Intestine	Kongsfjord	a-glu	40	0.107023
46	Intestine	Kongsfjord	a-glu	40	0.0846328
31	Stomach	Kongsfjord	Ala-AP	40	0.321333
32	Stomach	Kongsfjord	Ala-AP	40	0.320667
38	Stomach	Kongsfjord	Ala-AP	40	0.245333
39	Stomach	Kongsfjord	Ala-AP	40	0.326667
46	Stomach	Kongsfjord	Ala-AP	40	0.322667
31	Intestine	Kongsfjord	Ala-AP	40	0.289333
32	Intestine	Kongsfjord	Ala-AP	40	0.333333
38	Intestine	Kongsfjord	Ala-AP	40	0.314667
39	Intestine	Kongsfjord	Ala-AP	40	0.267333
46	Intestine	Kongsfjord	Ala-AP	40	0.38
31	Stomach	Kongsfjord	b-gala	40	0.132591
32	Stomach	Kongsfjord	b-gala	40	0.10763
38	Stomach	Kongsfjord	b-gala	40	0.0997381
39	Stomach	Kongsfjord	b-gala	40	0.114629
46	Stomach	Kongsfjord	b-gala	40	0.135377
31	Intestine	Kongsfjord	b-gala	40	0.196155
32	Intestine	Kongsfjord	b-gala	40	0.129092
38	Intestine	Kongsfjord	b-gala	40	0.104363
39	Intestine	Kongsfjord	b-gala	40	0.100434
46	Intestine	Kongsfjord	b-gala	40	0.120736
31	Stomach	Kongsfjord	b-glu	40	0.658832
32	Stomach	Kongsfjord	b-glu	40	0.426592
38	Stomach	Kongsfjord	b-glu	40	0.581841
39	Stomach	Kongsfjord	b-glu	40	0.349815
46	Stomach	Kongsfjord	b-glu	40	0.732966
31	Intestine	Kongsfjord	b-glu	40	1.88797
32	Intestine	Kongsfjord	b-glu	40	0.701238
38	Intestine	Kongsfjord	b-glu	40	0.929836
39	Intestine	Kongsfjord	b-glu	40	0.55688
46	Intestine	Kongsfjord	b-glu	40	1.2315
31	Stomach	Kongsfjord	Esterase_C4	40	25.0224
32	Stomach	Kongsfjord	Esterase_C4	40	25.9999
38	Stomach	Kongsfjord	Esterase_C4	40	24.5048
39	Stomach	Kongsfjord	Esterase_C4	40	26.9063
46	Stomach	Kongsfjord	Esterase_C4	40	27.2368
31	Intestine	Kongsfjord	Esterase_C4	40	9.41299
32	Intestine	Kongsfjord	Esterase_C4	40	24.6858
38	Intestine	Kongsfjord	Esterase_C4	40	17.4874
39	Intestine	Kongsfjord	Esterase_C4	40	21.3898
46	Intestine	Kongsfjord	Esterase_C4	40	16.5625
31	Stomach	Kongsfjord	Esterase_C7	40	52.4459
32	Stomach	Kongsfjord	Esterase_C7	40	55.999
38	Stomach	Kongsfjord	Esterase_C7	40	52.9673
39	Stomach	Kongsfjord	Esterase_C7	40	60.3878
46	Stomach	Kongsfjord	Esterase_C7	40	43.2613
31	Intestine	Kongsfjord	Esterase_C7	40	17.4651
32	Intestine	Kongsfjord	Esterase_C7	40	55.7187
38	Intestine	Kongsfjord	Esterase_C7	40	35.0658
39	Intestine	Kongsfjord	Esterase_C7	40	44.4754
46	Intestine	Kongsfjord	Esterase_C7	40	31.8114
31	Stomach	Kongsfjord	Leu-AP	40	0.199333
32	Stomach	Kongsfjord	Leu-AP	40	0.168
38	Stomach	Kongsfjord	Leu-AP	40	0.195333
39	Stomach	Kongsfjord	Leu-AP	40	0.16
46	Stomach	Kongsfjord	Leu-AP	40	0.407333
31	Intestine	Kongsfjord	Leu-AP	40	0.363333
32	Intestine	Kongsfjord	Leu-AP	40	0.221333
38	Intestine	Kongsfjord	Leu-AP	40	0.228667
39	Intestine	Kongsfjord	Leu-AP	40	0.149333
46	Intestine	Kongsfjord	Leu-AP	40	0.174667
1	Stomach	Porsanger	a-glu	40	0.147625
2	Stomach	Porsanger	a-glu	40	0.130056
3	Stomach	Porsanger	a-glu	40	0.069956
4	Stomach	Porsanger	a-glu	40	0.174122
5	Stomach	Porsanger	a-glu	40	0.2106
1	Intestine	Porsanger	a-glu	40	0.146143
2	Intestine	Porsanger	a-glu	40	0.0854363
3	Intestine	Porsanger	a-glu	40	0.126896
4	Intestine	Porsanger	a-glu	40	0.0847935
5	Intestine	Porsanger	a-glu	40	0.211814
1	Stomach	Porsanger	Ala-AP	40	0.234667
2	Stomach	Porsanger	Ala-AP	40	0.222667
3	Stomach	Porsanger	Ala-AP	40	0.187333
4	Stomach	Porsanger	Ala-AP	40	0.405333
5	Stomach	Porsanger	Ala-AP	40	0.392
1	Intestine	Porsanger	Ala-AP	40	0.217333
2	Intestine	Porsanger	Ala-AP	40	0.134667
3	Intestine	Porsanger	Ala-AP	40	0.0866667
4	Intestine	Porsanger	Ala-AP	40	0.118667
5	Intestine	Porsanger	Ala-AP	40	0.16
1	Stomach	Porsanger	b-gala	40	0.0647959
2	Stomach	Porsanger	b-gala	40	0.0736341
3	Stomach	Porsanger	b-gala	40	0.0556898
4	Stomach	Porsanger	b-gala	40	0.0659564
5	Stomach	Porsanger	b-gala	40	0.0981312
1	Intestine	Porsanger	b-gala	40	0.108844
2	Intestine	Porsanger	b-gala	40	0.0729556
3	Intestine	Porsanger	b-gala	40	0.0497976
4	Intestine	Porsanger	b-gala	40	0.161392
5	Intestine	Porsanger	b-gala	40	0.0855434
1	Stomach	Porsanger	b-glu	40	0.157571
2	Stomach	Porsanger	b-glu	40	0.222241
3	Stomach	Porsanger	b-glu	40	0.31748
4	Stomach	Porsanger	b-glu	40	0.292769
5	Stomach	Porsanger	b-glu	40	0.212921
1	Intestine	Porsanger	b-glu	40	0.56029
2	Intestine	Porsanger	b-glu	40	0.358939
3	Intestine	Porsanger	b-glu	40	0.293483
4	Intestine	Porsanger	b-glu	40	0.563951
5	Intestine	Porsanger	b-glu	40	0.333496
1	Stomach	Porsanger	Esterase_C4	40	38.0308
2	Stomach	Porsanger	Esterase_C4	40	25.8669
3	Stomach	Porsanger	Esterase_C4	40	30.8728
4	Stomach	Porsanger	Esterase_C4	40	26.3606
5	Stomach	Porsanger	Esterase_C4	40	40.4448
1	Intestine	Porsanger	Esterase_C4	40	20.5804
2	Intestine	Porsanger	Esterase_C4	40	12.9477
3	Intestine	Porsanger	Esterase_C4	40	17.8211
4	Intestine	Porsanger	Esterase_C4	40	19.9628
5	Intestine	Porsanger	Esterase_C4	40	26.088
1	Stomach	Porsanger	Esterase_C7	40	74.5888
2	Stomach	Porsanger	Esterase_C7	40	43.855
3	Stomach	Porsanger	Esterase_C7	40	51.7094
4	Stomach	Porsanger	Esterase_C7	40	40.6036
5	Stomach	Porsanger	Esterase_C7	40	78.6312
1	Intestine	Porsanger	Esterase_C7	40	28.7398
2	Intestine	Porsanger	Esterase_C7	40	19.0283
3	Intestine	Porsanger	Esterase_C7	40	23.6941
4	Intestine	Porsanger	Esterase_C7	40	27.0718
5	Intestine	Porsanger	Esterase_C7	40	33.5319
1	Stomach	Porsanger	Leu-AP	40	0.0953333
2	Stomach	Porsanger	Leu-AP	40	0.105667
3	Stomach	Porsanger	Leu-AP	40	0.0806667
4	Stomach	Porsanger	Leu-AP	40	0.132333
5	Stomach	Porsanger	Leu-AP	40	0.147667
1	Intestine	Porsanger	Leu-AP	40	0.392
2	Intestine	Porsanger	Leu-AP	40	0.272
3	Intestine	Porsanger	Leu-AP	40	0.211
4	Intestine	Porsanger	Leu-AP	40	0.256
5	Intestine	Porsanger	Leu-AP	40	0.278
31	Stomach	Kongsfjord	a-glu	50	0.159124
32	Stomach	Kongsfjord	a-glu	50	0.108005
38	Stomach	Kongsfjord	a-glu	50	0.114522
39	Stomach	Kongsfjord	a-glu	50	0.113237
46	Stomach	Kongsfjord	a-glu	50	0.195655
31	Intestine	Kongsfjord	a-glu	50	0.127038
32	Intestine	Kongsfjord	a-glu	50	0.195566
38	Intestine	Kongsfjord	a-glu	50	0.155731
39	Intestine	Kongsfjord	a-glu	50	0.167337
46	Intestine	Kongsfjord	a-glu	50	0.157713
31	Stomach	Kongsfjord	Ala-AP	50	0.299333
32	Stomach	Kongsfjord	Ala-AP	50	0.270667
38	Stomach	Kongsfjord	Ala-AP	50	0.185333
39	Stomach	Kongsfjord	Ala-AP	50	0.252667
46	Stomach	Kongsfjord	Ala-AP	50	0.300667
31	Intestine	Kongsfjord	Ala-AP	50	0.066
32	Intestine	Kongsfjord	Ala-AP	50	0.195333
38	Intestine	Kongsfjord	Ala-AP	50	0.098
39	Intestine	Kongsfjord	Ala-AP	50	0.082
46	Intestine	Kongsfjord	Ala-AP	50	0.119333
31	Stomach	Kongsfjord	b-gala	50	0.123057
32	Stomach	Kongsfjord	b-gala	50	0.0865611
38	Stomach	Kongsfjord	b-gala	50	0.0895251
39	Stomach	Kongsfjord	b-gala	50	0.0903107
46	Stomach	Kongsfjord	b-gala	50	0.102988
31	Intestine	Kongsfjord	b-gala	50	0.251541
32	Intestine	Kongsfjord	b-gala	50	0.0964885
38	Intestine	Kongsfjord	b-gala	50	0.114201
39	Intestine	Kongsfjord	b-gala	50	0.105666
46	Intestine	Kongsfjord	b-gala	50	0.143733
31	Stomach	Kongsfjord	b-glu	50	0.98149
32	Stomach	Kongsfjord	b-glu	50	0.467551
38	Stomach	Kongsfjord	b-glu	50	0.828705
39	Stomach	Kongsfjord	b-glu	50	0.424057
46	Stomach	Kongsfjord	b-glu	50	0.832919
31	Intestine	Kongsfjord	b-glu	50	2.52832
32	Intestine	Kongsfjord	b-glu	50	0.944673
38	Intestine	Kongsfjord	b-glu	50	1.15899
39	Intestine	Kongsfjord	b-glu	50	0.808154
46	Intestine	Kongsfjord	b-glu	50	1.63836
31	Stomach	Kongsfjord	Esterase_C4	50	20.6168
32	Stomach	Kongsfjord	Esterase_C4	50	15.1462
38	Stomach	Kongsfjord	Esterase_C4	50	17.7897
39	Stomach	Kongsfjord	Esterase_C4	50	15.6815
46	Stomach	Kongsfjord	Esterase_C4	50	13.4468
31	Intestine	Kongsfjord	Esterase_C4	50	5.44524
32	Intestine	Kongsfjord	Esterase_C4	50	13.6461
38	Intestine	Kongsfjord	Esterase_C4	50	9.69224
39	Intestine	Kongsfjord	Esterase_C4	50	13.4829
46	Intestine	Kongsfjord	Esterase_C4	50	5.91376
31	Stomach	Kongsfjord	Esterase_C7	50	61.2002
32	Stomach	Kongsfjord	Esterase_C7	50	52.0156
38	Stomach	Kongsfjord	Esterase_C7	50	55.9937
39	Stomach	Kongsfjord	Esterase_C7	50	59.2397
46	Stomach	Kongsfjord	Esterase_C7	50	40.1884
31	Intestine	Kongsfjord	Esterase_C7	50	15.0484
32	Intestine	Kongsfjord	Esterase_C7	50	49.5284
38	Intestine	Kongsfjord	Esterase_C7	50	27.884
39	Intestine	Kongsfjord	Esterase_C7	50	38.6243
46	Intestine	Kongsfjord	Esterase_C7	50	18.5092
31	Stomach	Kongsfjord	Leu-AP	50	0.159133
32	Stomach	Kongsfjord	Leu-AP	50	0.0998
38	Stomach	Kongsfjord	Leu-AP	50	0.157133
39	Stomach	Kongsfjord	Leu-AP	50	0.0851333
46	Stomach	Kongsfjord	Leu-AP	50	0.381133
31	Intestine	Kongsfjord	Leu-AP	50	0.0891333
32	Intestine	Kongsfjord	Leu-AP	50	0.0458
38	Intestine	Kongsfjord	Leu-AP	50	0.0438
39	Intestine	Kongsfjord	Leu-AP	50	0.0311333
46	Intestine	Kongsfjord	Leu-AP	50	0.0451333
1	Stomach	Porsanger	a-glu	50	0.164284
2	Stomach	Porsanger	a-glu	50	0.158838
3	Stomach	Porsanger	a-glu	50	0.0910249
4	Stomach	Porsanger	a-glu	50	0.276128
5	Stomach	Porsanger	a-glu	50	0.236865
1	Intestine	Porsanger	a-glu	50	0.18105
2	Intestine	Porsanger	a-glu	50	0.105237
3	Intestine	Porsanger	a-glu	50	0.125699
4	Intestine	Porsanger	a-glu	50	0.209154
5	Intestine	Porsanger	a-glu	50	0.187513
1	Stomach	Porsanger	Ala-AP	50	0.311333
2	Stomach	Porsanger	Ala-AP	50	0.215333
3	Stomach	Porsanger	Ala-AP	50	0.255333
5	Stomach	Porsanger	Ala-AP	50	0.429333
1	Intestine	Porsanger	Ala-AP	50	0.0826667
2	Intestine	Porsanger	Ala-AP	50	0.0873333
3	Intestine	Porsanger	Ala-AP	50	0.0386667
4	Intestine	Porsanger	Ala-AP	50	0.056
5	Intestine	Porsanger	Ala-AP	50	0.0373333
1	Stomach	Porsanger	b-gala	50	0.027211
2	Stomach	Porsanger	b-gala	50	0.038049
3	Stomach	Porsanger	b-gala	50	0.0278003
4	Stomach	Porsanger	b-gala	50	0.0447804
5	Stomach	Porsanger	b-gala	50	0.0295679
1	Intestine	Porsanger	b-gala	50	0.134805
2	Intestine	Porsanger	b-gala	50	0.0635996
3	Intestine	Porsanger	b-gala	50	0.0408166
4	Intestine	Porsanger	b-gala	50	0.196387
5	Intestine	Porsanger	b-gala	50	0.0589216
1	Stomach	Porsanger	b-glu	50	0.157499
2	Stomach	Porsanger	b-glu	50	0.216921
3	Stomach	Porsanger	b-glu	50	0.403381
4	Stomach	Porsanger	b-glu	50	0.377419
5	Stomach	Porsanger	b-glu	50	0.209511
1	Intestine	Porsanger	b-glu	50	0.814028
2	Intestine	Porsanger	b-glu	50	0.538864
3	Intestine	Porsanger	b-glu	50	0.435234
4	Intestine	Porsanger	b-glu	50	0.875396
5	Intestine	Porsanger	b-glu	50	0.445983
1	Stomach	Porsanger	Esterase_C4	50	28.7373
2	Stomach	Porsanger	Esterase_C4	50	19.9144
3	Stomach	Porsanger	Esterase_C4	50	26.7052
4	Stomach	Porsanger	Esterase_C4	50	23.9984
5	Stomach	Porsanger	Esterase_C4	50	31.3647
1	Intestine	Porsanger	Esterase_C4	50	11.544
2	Intestine	Porsanger	Esterase_C4	50	5.9209
3	Intestine	Porsanger	Esterase_C4	50	8.82181
4	Intestine	Porsanger	Esterase_C4	50	9.37585
5	Intestine	Porsanger	Esterase_C4	50	15.6022
1	Stomach	Porsanger	Esterase_C7	50	87.2328
2	Stomach	Porsanger	Esterase_C7	50	42.6703
3	Stomach	Porsanger	Esterase_C7	50	56.9507
4	Stomach	Porsanger	Esterase_C7	50	47.5054
5	Stomach	Porsanger	Esterase_C7	50	90.186
1	Intestine	Porsanger	Esterase_C7	50	18.1518
2	Intestine	Porsanger	Esterase_C7	50	9.92721
3	Intestine	Porsanger	Esterase_C7	50	16.9799
4	Intestine	Porsanger	Esterase_C7	50	15.2889
5	Intestine	Porsanger	Esterase_C7	50	21.0821
1	Stomach	Porsanger	Leu-AP	50	0.123
2	Stomach	Porsanger	Leu-AP	50	0.146
3	Stomach	Porsanger	Leu-AP	50	0.114
4	Stomach	Porsanger	Leu-AP	50	0.177667
5	Stomach	Porsanger	Leu-AP	50	0.207
1	Intestine	Porsanger	Leu-AP	50	0.240667
2	Intestine	Porsanger	Leu-AP	50	0.197333
3	Intestine	Porsanger	Leu-AP	50	0.116667
4	Intestine	Porsanger	Leu-AP	50	0.173333
5	Intestine	Porsanger	Leu-AP	50	0.186667
31	Stomach	Kongsfjord	a-glu	60	0.03005
32	Stomach	Kongsfjord	a-glu	60	0.0265861
38	Stomach	Kongsfjord	a-glu	60	0.0236222
39	Stomach	Kongsfjord	a-glu	60	0.0300857
46	Stomach	Kongsfjord	a-glu	60	0.084972
31	Intestine	Kongsfjord	a-glu	60	0.025372
32	Intestine	Kongsfjord	a-glu	60	0.0473158
38	Intestine	Kongsfjord	a-glu	60	0.0574396
39	Intestine	Kongsfjord	a-glu	60	0.0342816
46	Intestine	Kongsfjord	a-glu	60	0.0434055
31	Stomach	Kongsfjord	b-gala	60	0.0182835
32	Stomach	Kongsfjord	b-gala	60	0.0104988
38	Stomach	Kongsfjord	b-gala	60	0.0112487
39	Stomach	Kongsfjord	b-gala	60	0.0136769
46	Stomach	Kongsfjord	b-gala	60	0.0137841
32	Intestine	Kongsfjord	b-gala	60	0.0228544
38	Intestine	Kongsfjord	b-gala	60	0.0114986
39	Intestine	Kongsfjord	b-gala	60	0.021926
46	Intestine	Kongsfjord	b-gala	60	0.0605999
31	Stomach	Kongsfjord	b-glu	60	0.347941
32	Stomach	Kongsfjord	b-glu	60	0.140876
38	Stomach	Kongsfjord	b-glu	60	0.193834
39	Stomach	Kongsfjord	b-glu	60	0.140448
46	Stomach	Kongsfjord	b-glu	60	0.340317
31	Intestine	Kongsfjord	b-glu	60	1.09776
32	Intestine	Kongsfjord	b-glu	60	0.353636
38	Intestine	Kongsfjord	b-glu	60	0.371027
39	Intestine	Kongsfjord	b-glu	60	0.504761
46	Intestine	Kongsfjord	b-glu	60	0.963778
31	Stomach	Kongsfjord	Esterase_C7	60	15.8749
32	Stomach	Kongsfjord	Esterase_C7	60	8.91001
38	Stomach	Kongsfjord	Esterase_C7	60	16.1502
39	Stomach	Kongsfjord	Esterase_C7	60	17.6404
46	Stomach	Kongsfjord	Esterase_C7	60	16.7905
31	Intestine	Kongsfjord	Esterase_C7	60	3.61564
32	Intestine	Kongsfjord	Esterase_C7	60	10.2813
38	Intestine	Kongsfjord	Esterase_C7	60	7.20486
39	Intestine	Kongsfjord	Esterase_C7	60	13.7805
46	Intestine	Kongsfjord	Esterase_C7	60	5.27152
31	Stomach	Kongsfjord	Leu-AP	60	0.11
32	Stomach	Kongsfjord	Leu-AP	60	0.0646667
38	Stomach	Kongsfjord	Leu-AP	60	0.0673333
39	Stomach	Kongsfjord	Leu-AP	60	0.0353333
46	Stomach	Kongsfjord	Leu-AP	60	0.176
1	Stomach	Porsanger	a-glu	60	0.0283002
2	Stomach	Porsanger	a-glu	60	0.0341566
3	Stomach	Porsanger	a-glu	60	0.01182
4	Stomach	Porsanger	a-glu	60	0.0593858
5	Stomach	Porsanger	a-glu	60	0.0478872
1	Stomach	Porsanger	Ala-AP	60	0.171333
2	Stomach	Porsanger	Ala-AP	60	0.062
3	Stomach	Porsanger	Ala-AP	60	0.104667
4	Stomach	Porsanger	Ala-AP	60	0.330667
5	Stomach	Porsanger	Ala-AP	60	0.199333
1	Stomach	Porsanger	b-glu	60	0.0876324
2	Stomach	Porsanger	b-glu	60	0.0993989
3	Stomach	Porsanger	b-glu	60	0.0775979
5	Stomach	Porsanger	b-glu	60	0.111201
1	Intestine	Porsanger	b-glu	60	0.568682
2	Intestine	Porsanger	b-glu	60	0.282341
3	Intestine	Porsanger	b-glu	60	0.175676
4	Intestine	Porsanger	b-glu	60	0.424075
5	Intestine	Porsanger	b-glu	60	0.323944
3	Stomach	Porsanger	Esterase_C7	60	3.84633
4	Stomach	Porsanger	Esterase_C7	60	10.2399
5	Stomach	Porsanger	Esterase_C7	60	13.5495
1	Intestine	Porsanger	Esterase_C7	60	9.25318
2	Intestine	Porsanger	Esterase_C7	60	1.32663
3	Intestine	Porsanger	Esterase_C7	60	2.70289
4	Intestine	Porsanger	Esterase_C7	60	8.98214
1	Stomach	Porsanger	Leu-AP	60	0.0373333
2	Stomach	Porsanger	Leu-AP	60	0.018
3	Stomach	Porsanger	Leu-AP	60	0.0346667
4	Stomach	Porsanger	Leu-AP	60	0.0873333
5	Stomach	Porsanger	Leu-AP	60	0.0946667
